# Supplementary material for: Efficient Lévy walks in virtual human foraging
Source: Sci Rep. 2021 Mar 4;11:5242. doi: 10.1038/s41598-021-84542-w (PMC7933158; doi:10.1038/s41598-021-84542-w)
Supplement: Supplementary file 2 — Supplementary material 2 (csv 11 KB) [file 41598_2021_84542_MOESM2_ESM.csv]

id	xmin	xmax	selected_model	trunc_powerlaw_mu	l1	l2	a1	aic_pl	aicw_pl	aic_tpl	aicw_tpl	aic_ln	aicw_ln	aic_exp	aicw_exp	aic_biex	aicw_biex	ksd_pl	ksp_pl	ksd_tpl	ksp_tpl	ksd_biex	ksp_biex
103583	1.0677	58.5923	boundedpl	1.526572266	0.109683285	1.287337463	0.650701232	164.6469095	0.231702868	162.3670755	0.724421081	169.0791392	0.025263002	175.2351704	0.001163375	169.8191888	0.017449591	0.2805721	0.013970954	0.466666667	1.09E-05	0.466666667	1.09E-05
172947	1.0176	22.3975	exponential	1.274399414	0.189403292	1.203960905	0.676723251	112.7638219	0.023482869	107.4160706	0.340408651	110.1824113	0.085368439	106.7043726	0.485896583	110.7325808	0.064837992	0.330344763	0.015247168	0.523809524	2.36E-05	0.523809524	2.36E-05
182394	2.035	200.453	boundedpl	1.381713867	0.029606286	1.231357136	0.767985687	126.196422	0.390830985	125.6392217	0.516396745	129.7845815	0.064987534	135.4488721	0.003826881	131.781828	0.023940515	0.509469697	0.000224089	0.625	4.65E-06	0.625	4.65E-06
219446	1.2003	62.9871	boundedpl	1.341108398	0.092123529	1.215381619	0.74515532	179.4724981	0.045424322	174.3549298	0.586886729	176.3468545	0.216777071	177.761424	0.106866966	179.5341772	0.044044836	0.454526652	8.35E-06	0.571428571	2.41E-07	0.546428571	2.41E-07
289027	1.0336	8.2489	boundedpl	0.830209961	0.272222222	1.094444444	0.658333333	51.44445023	0.046234363	46.38157273	0.581239014	50.53887082	0.072712478	47.77872653	0.289045801	54.47806674	0.010144331	0.346550445	0.110270905	0.272727273	0.351912709	0.272727273	0.351912709
304132	1.151	21.7199	boundedpl	1.191577148	0.126315219	1.192102986	0.73856084	74.09507981	0.137968617	71.15934581	0.598779398	76.93018007	0.033430749	73.47174633	0.188423668	76.5135668	0.041173002	0.391640936	0.02624628	0.615384615	5.86E-05	0.615384615	5.86E-05
316796	2.5065	39.25441	boundedpl	0.799487305	0.077730783	1.016340243	0.876578774	124.7418102	0.00347755	114.3556939	0.626022474	120.3851148	0.030712686	115.770596	0.308565831	120.352525	0.031217247	0.62683001	1.31E-06	0.6875	2.12E-07	0.6875	2.12E-07
317916	1.0168	20.2139	boundedpl	1.459379883	0.185710543	1.195830237	0.68368639	183.897599	0.017684192	175.9147144	0.957296723	189.6978868	0.000972901	189.5291295	0.001058556	183.3730292	0.022987625	0.17609018	0.157776611	0.41025641	1.82E-05	0.41025641	1.82E-05
327931	1.1025	65.0317	boundedpl	1.509438477	0.116666667	1.183333333	0.758333333	175.6003066	0.190350909	173.0401378	0.684681428	177.314912	0.080766847	181.6974344	0.00902777	178.9774894	0.03517297	0.335227926	0.001311127	0.538387097	3.97E-07	0.516129032	3.97E-07
334597	1.3344	113.4774	biexp	1.051982422	0.026988245	1.329345868	0.653057211	202.9919127	0.001686138	192.4292219	0.331552422	204.1408464	0.000949304	206.0243175	0.000370182	191.035891	0.665441954	0.512990058	2.18E-06	0.625	1.64E-08	0.625	1.64E-08
349915	1.151	47.7561	boundedpl	1.529418945	0.076036643	1.232461437	0.744666104	114.7511252	0.362261236	113.6484765	0.628722482	123.397757	0.004802083	129.7850506	0.000196991	123.7561149	0.004014331	0.262691307	0.090953526	0.381190476	0.005494875	0.380952381	0.005494875
396387	2.711	182.3197	boundedpl	1.230678711	0.028909068	1.219542483	0.775678409	175.6895945	0.057888887	171.3062572	0.518113351	173.0683871	0.214675828	173.887404	0.142539715	175.4038123	0.066780859	0.692581661	4.21E-10	0.8	1.29E-12	0.8	1.29E-12
397367	1.068	49.54	exponential	1.017983398	0.109132123	0.946400016	0.992470759	491.9580948	3.62E-13	453.8966133	6.66E-05	443.395991	0.012703459	435.0161176	0.838664747	438.4776925	0.148565152	0.516523608	2.20E-17	0.705882353	5.55E-16	0.661764706	5.55E-16
459744	1.2547	49.1215	boundedpl	1.010947266	0.079994405	0.933045402	0.92464535	206.4365063	0.000500581	191.9519743	0.69944008	196.6612233	0.066397247	194.4049623	0.205159166	198.3525211	0.028502925	0.573266219	3.06E-09	0.535714286	3.51E-06	0.500714286	3.51E-06
616955	1.3656	7.9796	boundedpl	0.115854492	0.315427562	0.315427562	0.118303206	87.72406444	8.02E-05	69.03739018	0.915778898	74.23222666	0.068194009	77.43926186	0.013719787	81.07624535	0.002226314	0.565871535	1.14E-05	0.411764706	0.001070993	0.470588235	0.001070993
639513	1.0701	34.7865	exponential	1.253452148	0.139045759	1.09912914	0.822024946	273.7817755	0.000227175	259.2449411	0.325832198	262.2497215	0.072529422	258.9922168	0.369719522	259.926891	0.231691683	0.349379728	1.59E-05	0.565217391	6.42E-10	0.52173913	6.42E-10
661135	1.0661	17.0642	biexp	0.464331055	0.190897873	0.444685557	1.366709244	115.2401016	2.43E-06	97.150961	0.020627107	104.3536174	0.000562861	99.9656834	0.005049276	89.4418469	0.973758319	0.525181233	6.79E-05	0.705882353	2.91E-08	0.705882353	2.91E-08
701263	1.2819	5.1333	boundedpl	2.198818359	0.658333333	1.183333333	0.316666667	32.690507	0.433834916	32.46561603	0.485466155	39.03451845	0.018186114	39.17851272	0.01692279	38.46480385	0.024179754	0.219907949	0.448795517	0.392857143	0.031070038	0.382857143	0.031070038
708355	1.0006	29.9417	boundedpl	1.011108398	0.093948974	1.205309428	0.745023505	92.30187462	0.047410617	86.64255503	0.803121474	93.68892345	0.023696368	90.96472703	0.09251955	93.0125488	0.033231861	0.353170005	0.045666817	0.5	0.0015282	0.5	0.0015282
740740	1.0669	46.5114	biexp	1.576040039	0.15630252	1.187155005	0.71261966	307.0317114	0.014785306	300.4609823	0.395044482	306.5053637	0.019236464	307.8868273	0.009641492	299.7584956	0.561292255	0.227030223	0.003363505	0.461666667	1.05E-07	0.416666667	1.05E-07
771544	2.0858	50.639	pareto	1.82762207	0.065312401	1.565764191	0.532573889	40.04968732	0.81979557	43.54718906	0.14263717	48.26045702	0.013513243	47.59461184	0.018851505	52.41210767	0.001695275	0.520567648	0.027268213	0.388571429	0.120911772	0.428571429	0.120911772
776696	1.087	27.363	boundedpl	0.999882812	0.116666667	1.183333333	0.758333333	122.8653759	0.007943751	113.7175712	0.769921019	120.7421812	0.022965267	116.7791361	0.16658497	120.0425052	0.032583986	0.481870152	0.000139481	0.526315789	5.28E-06	0.578947368	5.28E-06
777691	2.146	36.9634	exponential	0.699262695	0.053755144	1.205812757	0.771707819	57.00944419	0.128184387	54.64772637	0.41751842	59.98622183	0.028935839	54.6338706	0.420420982	63.93363173	0.004020378	0.590262686	0.007500756	0.571428571	0.012976869	0.571428571	0.012976869
785805	1.014	96.3004	biexp	0.914321289	0.037185231	1.205224369	0.781327503	477.7150483	1.14E-09	438.5076557	0.372089111	454.9811707	9.85E-05	447.0299554	0.005248716	437.4782307	0.622563664	0.542990339	1.01E-15	0.667727273	5.55E-16	0.690909091	5.55E-16
787614	1.0217	74.3707	boundedpl	1.659990234	0.114745	1.398050911	0.553509896	275.7338475	0.20599924	273.1666304	0.74358345	287.6085751	0.000543627	299.4814136	1.44E-06	278.5706631	0.049872246	0.258550888	0.000989533	0.509090909	8.76E-11	0.509090909	8.76E-11
800646	1.0176	29.097	boundedpl	0.915234375	0.113950591	1.124682416	0.831770439	249.0052275	4.69E-06	224.8670819	0.817596877	234.9958494	0.005165416	228.470767	0.134899071	230.7886421	0.042333947	0.409151155	4.09E-06	0.567567568	6.32E-11	0.594594595	6.32E-11
811629	1.099	21.472	biexp	1.091835938	0.212404787	0.77478691	1.070397595	128.1595904	0.000855839	118.9999076	0.083443385	117.9781331	0.139080878	116.6022461	0.276718059	115.4194217	0.499901621	0.514302121	6.27E-06	0.454545455	0.001619429	0.409090909	0.001619429
813533	1.4499	84.4172	boundedpl	1.205380859	0.053755144	1.205812757	0.771707819	76.20476008	0.304987294	75.67061982	0.398353675	78.16937101	0.114201525	77.43283471	0.165047416	81.98016847	0.016988997	0.525339714	0.004256206	0.7	3.91E-05	0.7	3.91E-05
815479	1.108	18.649	boundedpl	1.70043457	0.258333333	1.141666667	0.641666667	71.98201758	0.387097082	71.70290949	0.445069108	76.44243149	0.041615328	74.99301743	0.085899293	76.53192827	0.03979416	0.204481793	0.42305458	0.391764706	0.029744481	0.352941176	0.029744481
821186	1.036	117.3237	boundedpl	0.874897461	0.018672125	1.236133259	0.764307556	139.8939623	0.007175047	130.1410976	0.941092789	140.4246088	0.00550296	141.2601261	0.003623815	136.3312346	0.042605069	0.491350043	0.000728359	0.533333333	0.000327623	0.533333333	0.000327623
823018	1.018	113.655	pareto	1.703173828	0.05060666	1.778716056	0.475616339	160.9144925	0.556284297	161.3734701	0.442212585	175.8598547	0.000316193	206.8013048	6.04E-11	173.2143206	0.001186924	0.19730755	0.144366337	0.375	0.000558935	0.375	0.000558935
847463	4.3333	399.3131	pareto	1.351098633	0.009698536	1.253252281	0.773457388	68.26275539	0.766311324	70.88863286	0.206159426	75.45702556	0.020998551	78.76743287	0.004011839	80.68922539	0.001534729	0.769228994	7.47E-05	0.689285714	0.000557931	0.714285714	0.000557931
86975	1.5271	39.8177	pareto	1.436015625	0.048276749	1.25938786	0.749369856	43.51521789	0.716306908	45.94393875	0.212671408	50.98235893	0.01712498	49.07981603	0.044336561	52.76354706	0.007028295	0.345164036	0.301674505	0.441428571	0.077887687	0.461428571	0.077887687
883698	1.635	30.0113	boundedpl	0.778378906	0.073253293	1.18653193	0.768408566	131.068728	0.00150729	118.303858	0.891360212	128.4858759	0.005483478	123.0680628	0.082322644	125.9664564	0.019325962	0.521288602	4.45E-05	0.555555556	2.03E-06	0.611111111	2.03E-06
889171	1.0994	27.7999	boundedpl	1.506699219	0.123482069	1.380830948	0.550665318	209.1019438	0.024085556	202.1889897	0.763634559	218.3087762	0.000241278	220.4275178	8.36E-05	204.7524208	0.211954961	0.19136586	0.080409095	0.428571429	2.74E-06	0.428571429	2.74E-06
890212	2.171	26.567	boundedpl	0.905458984	0.093948974	1.205309428	0.745023505	75.93357544	0.067457233	71.3362111	0.671944657	77.99093232	0.024114549	73.61928657	0.214570476	78.21220361	0.021588909	0.539382773	0.001601157	0.545454545	0.000292315	0.611363636	0.000292315
891588	1.3277	13.1155	exponential	1.185561523	0.209876543	1.091975309	0.666666667	45.95269923	0.146070551	45.04132003	0.230391338	46.69254022	0.100903966	43.44360151	0.512160775	51.83521333	0.007712425	0.407544531	0.072797737	0.555555556	0.004954172	0.555555556	0.004954172
897206	1.0834	111.1669	biexp	1.167890625	0.052877938	1.193589732	0.785878505	412.5616691	2.66E-05	393.729675	0.327328212	398.5578042	0.029279827	400.7430873	0.009818391	392.4089336	0.633546922	0.428260318	1.65E-09	0.62962963	1.11E-15	0.611111111	1.11E-15
898416	1.137	18.28101	exponential	0.291865234	0.145459178	0.897518211	1.086581876	66.34037969	0.003766579	56.75954788	0.453313069	60.77578003	0.060853353	56.74771175	0.456003759	62.47441469	0.026027394	0.716831077	3.35E-05	0.793888889	2.29E-08	0.888888889	2.29E-08
919670	1.0498	57.4037	lognormal	1.187817383	0.10152175	1.075562631	0.913337941	284.5117266	0.00010759	270.1252705	0.143137086	268.0122605	0.411705287	268.3024984	0.356091903	271.0765444	0.088958134	0.474680497	3.26E-09	0.642857143	3.77E-13	0.619047619	3.77E-13
92268	1.0182	23.4946	boundedpl	1.05590332	0.152025152	1.062637594	0.839146005	221.3421867	6.42E-05	202.9740912	0.624888392	210.4573418	0.014819557	204.6188208	0.27457055	206.9485273	0.085657347	0.383642686	2.08E-05	0.567567568	6.32E-10	0.567567568	6.32E-10
951988	1.1342	6.5606	boundedpl	0.825751953	0.316666667	0.916666667	0.658333333	45.72338931	0.067959838	40.85045827	0.776954998	48.45388127	0.017351361	44.4322837	0.129602194	50.2987131	0.006898162	0.241512495	0.475542242	0.454545455	0.017169848	0.454545455	0.017169848
960293	1.069	16.1182	boundedpl	1.24722168	0.188020119	1.179761088	0.691446616	262.8561732	4.65E-05	242.9939891	0.955096609	255.012286	0.002345888	250.3420336	0.024234815	250.9064111	0.018276233	0.259150914	0.001254536	0.452830189	2.58E-08	0.452830189	2.58E-08
971018	3.966	42.038	boundedpl	0.660107422	0.045075535	1.201101228	0.784072503	82.5900763	0.040832872	76.6536682	0.794482921	84.7318573	0.013993556	80.08784594	0.142679752	85.91071175	0.007761454	0.747856783	2.73E-06	0.6	0.000906056	0.6	0.000906056
979922	1.0997	42.4513	boundedpl	1.1928125	0.105814723	1.198319953	0.753962477	174.2941977	0.006794538	165.6467491	0.512778195	170.0142393	0.057748551	166.997748	0.260953942	167.9546443	0.161724744	0.40947825	0.000131463	0.555555556	2.21E-07	0.555555556	2.21E-07
983311	1.154	34.2369	boundedpl	1.113051758	0.115481168	1.103487199	0.836691392	212.8117803	0.000683169	198.7726827	0.763976093	206.1079898	0.019509138	202.1048481	0.144380733	203.5117357	0.071450866	0.408077598	1.76E-05	0.545454545	2.22E-08	0.545454545	2.22E-08
