# Supplementary material for: Efficient Lévy walks in virtual human foraging
Source: Sci Rep. 2021 Mar 4;11:5242. doi: 10.1038/s41598-021-84542-w (PMC7933158; doi:10.1038/s41598-021-84542-w)
Supplement: Supplementary file 3 — Supplementary material 3 (csv 12 KB) [file 41598_2021_84542_MOESM3_ESM.csv]

id	xmin	xmax	selected_model	trunc_powerlaw_mu	l1	l2	a1	aic_pl	aicw_pl	aic_tpl	aicw_tpl	aic_ln	aicw_ln	aic_exp	aicw_exp	aic_biex	aicw_biex	ksd_pl	ksp_pl	ksd_tpl	ksp_tpl	ksd_biex	ksp_biex
109484	1.0369	38.6996	boundedpl	1.223374023	0.104842447	1.202263002	0.747675917	258.7162123	0.000606486	244.9142134	0.60240241	254.1281485	0.006013206	249.9326466	0.04899455	246.0465407	0.341983348	0.37402765	8.75E-06	0.571428571	2.06E-09	0.526428571	2.06E-09
149192	1.106	29.3166	boundedpl	1.128144531	0.104842447	1.202263002	0.747675917	258.0174173	0.000115473	239.9121266	0.986269852	252.7774194	0.001586109	251.3405928	0.003253388	249.3561324	0.008775178	0.344082804	6.05E-05	0.476190476	1.03E-07	0.476190476	1.03E-07
163026	1.099	68.049	biexp	1.097583008	0.064706602	1.179099045	0.784272331	384.1864836	4.08E-06	360.9431574	0.454491066	370.4389983	0.003940304	366.7705987	0.024666785	360.6858237	0.516897768	0.428664173	3.41E-09	0.615384615	4.33E-15	0.615384615	4.33E-15
201436	1.0157	21.6226	boundedpl	1.143720703	0.161021783	1.184889285	0.707910786	196.8507766	0.000536692	182.3716886	0.747857857	190.6320219	0.012025703	185.3478284	0.168872341	187.0890138	0.070707406	0.291485202	0.003961032	0.514285714	8.80E-08	0.514285714	8.80E-08
203921	1.0831	22.0169	boundedpl	1.591992188	0.138203018	1.454618198	0.530475537	118.5296518	0.185631045	115.8104237	0.722975327	128.0490497	0.001590522	127.4911624	0.002102245	120.0293714	0.087698191	0.206580139	0.188802156	0.384615385	0.001428268	0.384615385	0.001428268
211618	1.3333	89.3016	pareto	1.807749023	0.042244538	1.341793782	0.413710939	91.10266823	0.6582619	92.69687147	0.296634654	104.9903771	0.000634923	118.818861	6.31E-07	96.49257421	0.044462667	0.24998125	0.17745987	0.419444444	0.009059767	0.389444444	0.009059767
222200	3.6667	57.6663	boundedpl	1.210375977	0.053755144	1.205812757	0.771707819	100.2284546	0.130471359	97.35179388	0.549761251	102.4854575	0.042209794	98.95885217	0.246153408	103.0979981	0.031074328	0.727275207	1.59E-07	0.538461538	0.000780682	0.538461538	0.000780682
275276	1.117	65.0062	boundedpl	1.032216797	0.052559713	1.178056776	0.788105485	304.922344	3.24E-05	284.2992912	0.974138074	295.8844997	0.002971149	296.1790204	0.002564308	292.0417387	0.020294082	0.485102545	3.43E-09	0.675	3.89E-15	0.675	3.89E-15
275361	1.197	58.419	biexp	1.026147461	0.105441022	0.855694851	1.082724129	174.158567	2.04E-05	163.2186771	0.00485216	155.3977668	0.242227928	154.9503695	0.30295303	154.1592679	0.449946446	0.656311592	3.09E-10	0.739130435	8.40E-08	0.608695652	8.40E-08
301307	1.6667	900.7261	boundedpl	1.264301758	0.011612005	1.234821045	0.768569859	253.8428565	0.118953823	250.4299753	0.655354292	252.5625297	0.225630513	281.9366241	9.44E-08	268.9850463	6.13E-05	0.62037037	1.50E-10	0.703703704	3.89E-12	0.703703704	3.89E-12
303963	1.0144	68.9979	boundedpl	1.200170898	0.056702064	1.269150976	0.663482576	159.8527334	0.028865567	153.695093	0.627328061	160.7902959	0.018063045	161.4134985	0.013227088	155.0887199	0.31251615	0.445344936	0.000112046	0.565217391	1.03E-06	0.565217391	1.03E-06
314150	1.2446	25.019	boundedpl	0.533510742	0.105553107	1.00833102	0.972217098	163.5875153	7.15E-06	140.1254338	0.889362359	150.6780553	0.004545756	144.5691883	0.096411695	149.1677584	0.009673039	0.602566993	3.55E-08	0.681818182	7.38E-10	0.692272727	7.38E-10
351326	1.0669	12.0033	boundedpl	1.333051758	0.333606835	0.797727311	0.890113931	84.40147343	0.049132895	79.66316977	0.525148252	84.12271642	0.056481168	80.68566886	0.314955406	84.20564272	0.054187168	0.296453513	0.056369393	0.526315789	8.42E-05	0.516315789	8.42E-05
392319	1.0994	21.1822	biexp	0.890742187	0.222691942	0.50647682	1.357519022	287.0535639	5.85E-17	255.7915554	3.59E-10	252.9454365	1.49E-09	252.2363952	2.13E-09	212.2988933	0.999999996	0.492742512	7.86E-11	0.566956522	1.13E-11	0.565217391	1.13E-11
440962	1.1172	38.4844	boundedpl	1.069116211	0.076978309	1.22767704	0.744125086	75.87310621	0.110106944	73.03814476	0.454379539	76.56219756	0.078015415	73.66200796	0.33262018	78.86297188	0.024692987	0.455994963	0.013080677	0.636363636	0.000129738	0.636363636	0.000129738
451715	1.9811	77.7189	exponential	0.79003418	0.032823181	1.218467668	0.76978269	92.06542804	0.019552403	86.26118598	0.356102719	90.87618626	0.035435675	85.49387644	0.522630124	89.62533855	0.066230623	0.705922198	1.55E-05	0.8	6.42E-07	0.8	6.42E-07
463516	1.5591	10.0602	boundedpl	1.138779297	0.272222222	1.094444444	0.658333333	64.54914496	0.065034956	59.86974584	0.674940454	64.36001527	0.071485151	62.62206193	0.170454164	67.21176695	0.017177732	0.451995153	0.00394229	0.357142857	0.010735774	0.428571429	0.010735774
482113	1.0275	193.722	pareto	1.829287109	0.045318683	1.658765848	0.482462588	144.2750281	0.688355882	145.8611509	0.311451788	160.7228824	0.000184589	203.3598025	1.02E-13	167.0663467	7.74E-06	0.158777098	0.37768788	0.35483871	0.001563944	0.35483871	0.001563944
502887	1.5844	30.2639	boundedpl	1.123203125	0.131192275	1.038548586	0.916467428	230.513746	0.000165324	214.7601342	0.435702971	219.5994643	0.038756392	214.8579197	0.414912648	217.5047006	0.110462664	0.488740975	1.89E-08	0.527777778	2.25E-08	0.527777778	2.25E-08
503395	1.0829	40.9189	boundedpl	0.983823242	0.061111111	1.194444444	0.738888889	107.9012656	0.023474713	101.0911282	0.706973021	107.4849275	0.028907262	104.2060223	0.148940285	105.1761011	0.091698501	0.504195288	0.00046924	0.6	2.70E-05	0.6	2.70E-05
521144	1.0016	10.7679	pareto	1.739750977	0.333333333	1.133333333	0.591666667	29.91607869	0.575260637	32.05767682	0.19716169	35.52021228	0.03490941	32.26202078	0.178012216	39.13546363	0.00572665	0.126743896	0.999526364	0.305	0.307227394	0.33	0.307227394
568531	1.083	563.3913	pareto	1.685825195	0.00315	1.116844456	0.228143574	52.3690626	0.82354991	55.5824022	0.16516655	64.0097303	0.002443155	95.50328456	3.54E-10	61.45119667	0.008780709	0.146065838	0.990729599	0.401666667	0.234043516	0.333333333	0.234043516
576871	1.4717	15.8436	biexp	0.95847168	0.235417712	0.676300477	1.120367353	174.6755453	5.67E-06	156.9047243	0.040996591	161.902139	0.003369558	160.5261128	0.006704605	150.6210456	0.948923572	0.508937476	5.71E-08	0.451612903	1.67E-05	0.451612903	1.67E-05
607106	1.6172	11.9333	boundedpl	1.03409668	0.166666667	1.208333333	0.684722222	41.97156788	0.250338276	40.97495114	0.412040431	46.09038434	0.031925494	41.65021994	0.293972752	49.0384201	0.007311051	0.381647292	0.147979522	0.5	0.027731552	0.5	0.027731552
617240	1.0286	29.4539	exponential	1.197592773	0.160149878	1.022133965	0.863119128	405.3702346	1.40E-07	378.6804483	0.087407833	380.362084	0.037704032	374.9332245	0.569180014	376.1763574	0.305707981	0.35031658	4.48E-08	0.536231884	1.26E-12	0.507246377	1.26E-12
621422	1.3008	18.3517	boundedpl	0.025244141	0.082496886	1.214084969	0.753361852	91.42675039	0.000118258	73.39892828	0.971680398	86.18908037	0.001622472	80.64819708	0.025903874	87.94415029	0.000674635	0.578029394	0.00024834	0.666666667	5.40E-07	0.75	5.40E-07
663089	1.0346	47.601	boundedpl	1.326982422	0.109031885	1.207885071	0.737623364	622.0927937	9.65E-07	594.5753981	0.911461269	611.7777913	0.000167605	617.5093897	9.54E-06	599.2426436	0.088360619	0.316091066	9.77E-10	0.548076923	1.67E-15	0.528846154	1.67E-15
674705	1.1951	17.6003	boundedpl	0.77230957	0.143023597	1.1412177	0.772434333	209.6881365	2.00E-06	183.4609903	0.988782372	200.4390186	0.000203408	192.9327658	0.008676225	195.5570588	0.002336	0.427872901	3.62E-06	0.558823529	5.23E-09	0.558823529	5.23E-09
678217	1.066	233.016	pareto	1.44144043	0.03261504	1.341355988	0.667041539	134.9402412	0.483266844	134.9476708	0.481474939	140.182685	0.035140245	161.7463425	7.30E-07	151.5953736	0.000116834	0.359052165	0.008159914	0.55	1.28E-05	0.55	1.28E-05
705210	1.135	98.95	boundedpl	1.255224609	0.074415938	1.220304998	0.748683985	243.0435752	0.006198234	234.8697736	0.369136024	235.249743	0.305265077	236.4639693	0.166345567	236.6305081	0.153055098	0.457013575	5.18E-07	0.617647059	4.54E-11	0.617647059	4.54E-11
710905	1.8777	15.7637	pareto	1.650913086	0.172067901	1.216589506	0.690470679	52.26186213	0.457446611	52.46117019	0.414058037	58.68516564	0.018430528	55.65309783	0.08393497	58.38768575	0.021386254	0.467433562	0.010062759	0.454545455	0.021194617	0.444545455	0.021194617
726601	1.0668	50.3865	exponential	0.833916016	0.079122487	0.847591807	0.984486338	152.4653221	6.73E-05	138.8497964	0.060867423	137.9386296	0.095993598	133.7283479	0.787940347	139.0477554	0.055131355	0.670189433	6.02E-09	0.842105263	4.48E-10	0.739473684	4.48E-10
747848	3.014	127.71	exponential	0.735786133	0.020381885	1.228906915	0.782258128	83.60703155	0.033704915	79.38580104	0.278177369	82.80715632	0.050278688	77.76747443	0.624794149	85.52821174	0.012897759	0.772792314	1.56E-05	0.75	3.66E-07	0.875	3.66E-07
759338	1.015	78.4068	boundedpl	1.312158203	0.065607479	1.336154536	0.695369126	507.471078	9.26E-05	488.9264779	0.985329636	509.006969	4.30E-05	527.0668882	5.15E-09	497.3593421	0.014534777	0.311443287	3.21E-07	0.507820513	2.38E-13	0.5	2.38E-13
772438	1.085	162.8701	lognormal	1.145009766	0.040392442	1.071654498	0.858303502	311.9633086	0.000662714	298.9458352	0.444666629	298.6116627	0.525532023	305.55065	0.016361278	306.0451358	0.012777356	0.520800928	4.08E-10	0.657894737	1.43E-10	0.578947368	1.43E-10
773825	1.049	62.2308	boundedpl	1.281811523	0.092816068	1.214849117	0.745217238	496.7110559	1.09E-05	475.3491944	0.474174121	480.774995	0.03145866	481.651169	0.020299318	475.3496885	0.474057005	0.415983056	1.40E-12	0.571428571	1.11E-16	0.558441558	1.11E-16
807309	1.151	27.737	boundedpl	1.130078125	0.149751566	0.982322942	0.925154184	189.089868	0.000940074	176.3343163	0.553343334	179.7880317	0.098407891	177.5927602	0.294935519	181.0494844	0.052373179	0.414908935	2.40E-05	0.548387097	3.97E-07	0.516129032	3.97E-07
807953	1.3335	55.8347	exponential	1.1	0.092367554	0.791134023	0.951684387	139.0172065	0.003794073	132.0876527	0.121293951	131.3803426	0.172754581	128.7413228	0.646376332	133.6412372	0.055780519	0.581815241	1.23E-06	0.684210526	3.63E-07	0.631578947	3.63E-07
832825	1.3792	6.5691	pareto	1.46609375	0.5	1	0.525	28.78137376	0.358875114	29.30576377	0.276104511	31.80848839	0.078997574	29.41302762	0.26168658	36.62747842	0.007098774	0.291977612	0.42593049	0.25	0.643167847	0.25	0.643167847
846196	6.656	50.3302	pareto	2.241303711	0.041919582	1.265993656	0.750859482	51.55389246	0.712799266	54.39650426	0.172068723	61.23433962	0.005634882	57.83967981	0.0307628	56.2889548	0.066797702	0.849759615	5.19E-07	0.46	0.122165065	0.405	0.122165065
852228	1.038	30.3852	boundedpl	1.425058594	0.134567901	1.211728395	0.709876543	131.9511852	0.11238752	128.0561618	0.787973631	133.8631999	0.043204538	134.9010014	0.025714237	134.5453475	0.030718705	0.29873166	0.017881673	0.4	0.00111498	0.4	0.00111498
872620	1.033	31.6639	exponential	1.230141602	0.187669813	0.97733847	1.003934033	253.1749736	1.03E-05	238.7702622	0.01379195	234.0361188	0.147106489	231.0531022	0.653710815	233.5736117	0.185380473	0.376925148	5.36E-06	0.604651163	8.58E-11	0.558139535	8.58E-11
911816	1.0667	57.3913	lognormal	1.359477539	0.129757884	1.054784793	0.867478277	304.4649632	0.000374851	294.0798588	0.067445886	290.6636553	0.372198518	290.7524977	0.356026844	291.866722	0.203953901	0.404163982	6.85E-08	0.61	7.13E-12	0.555	7.13E-12
932702	1.032	23.2468	exponential	1.169018555	0.15430583	1.166076078	0.733311499	170.4063889	0.000873727	159.0923287	0.250145538	160.303005	0.136551903	157.4273905	0.575081644	162.8958998	0.037347178	0.374782751	0.000271454	0.533333333	2.18E-07	0.533333333	2.18E-07
93501	1.066	12.2908	biexp	1.133945313	0.345268054	0.590800296	1.081550069	77.95357921	0.014280953	72.42187423	0.226961222	73.46224052	0.1349084	71.88818246	0.296374857	71.68895269	0.327418754	0.364350856	0.020698608	0.34	0.040546846	0.35	0.040546846
960990	1.1338	24.408	exponential	0.803837891	0.138348904	0.97791178	1.00854282	182.3414299	1.56E-05	162.1693249	0.373808059	165.693678	0.06417193	161.6848315	0.476271997	165.1143471	0.085732442	0.528985437	1.42E-07	0.703703704	3.89E-12	0.703703704	3.89E-12
993083	2.8836	36.6582	exponential	0.931938477	0.083308096	1.179392466	0.769604772	82.42400677	0.046620207	78.07624723	0.409900253	81.1453233	0.08835615	77.90100089	0.447437568	86.11874957	0.007349723	0.7181346	2.87E-06	0.727272727	5.52E-08	0.818181818	5.52E-08
998376	1.416	26.2212	exponential	1.163217773	0.204952117	0.810335904	1.062657334	97.88157818	0.0079654	93.03561483	0.089845261	91.77745661	0.168539135	89.52450836	0.519902921	91.30237089	0.213729424	0.55819341	3.19E-05	0.625	4.65E-06	0.625	4.65E-06
