# Supplementary material for: Efficient Lévy walks in virtual human foraging
Source: Sci Rep. 2021 Mar 4;11:5242. doi: 10.1038/s41598-021-84542-w (PMC7933158; doi:10.1038/s41598-021-84542-w)
Supplement: Supplementary file 4 — Supplementary material 4 (csv 12 KB) [file 41598_2021_84542_MOESM4_ESM.csv]

id	xmin	xmax	selected_model	trunc_powerlaw_mu	l1	l2	a1	aic_pl	aicw_pl	aic_tpl	aicw_tpl	aic_ln	aicw_ln	aic_exp	aicw_exp	aic_biex	aicw_biex	ksd_pl	ksp_pl	ksd_tpl	ksp_tpl	ksd_biex	ksp_biex
108625	1.0287	18.9051	boundedpl	0.875595703	0.107610311	1.219790238	0.727317673	62.60845953	0.076223764	58.40694542	0.622927625	64.36106714	0.031733391	60.21584852	0.252138563	65.64408278	0.016707566	0.374581849	0.090842834	0.535	0.000906056	0.6	0.000906056
11271	1.1503	6.4669	boundedpl	0.933764648	0.48287037	0.483333333	0.685416667	85.43658953	0.00241004	73.51203775	0.936284374	80.80315183	0.024443448	80.8364691	0.024039627	82.09542884	0.012809969	0.257061088	0.090515189	0.363636364	0.003813475	0.384090909	0.003813475
128840	1.2348	27.6943	pareto	1.768056641	0.174279835	1.224176955	0.677726337	46.23050163	0.678760336	48.21734645	0.251349823	52.73680699	0.026235551	52.1812705	0.034635656	55.51659818	0.00653531	0.294170897	0.291799563	0.46	0.134225685	0.36	0.134225685
161266	1.1697	28.986	exponential	0.970288086	0.102157785	1.169971906	0.785309897	133.2711842	0.002294634	122.834489	0.423655674	126.6169191	0.06392471	122.5904369	0.478639199	128.0332825	0.031485411	0.500885379	3.64E-05	0.65	6.74E-08	0.65	6.74E-08
172845	3.2764	13.9932	pareto	1.435263672	0.186728395	1.204475309	0.689429012	31.87053416	0.512424849	34.31673575	0.150814902	37.44402005	0.031576435	33.02482868	0.287725473	45.9145713	0.000457095	0.694786961	0.002042378	0.5	0.072331788	0.5	0.072331788
220323	1.1452	9.7737	boundedpl	1.369628906	0.305589849	1.124245542	0.629080933	82.1008059	0.058380383	76.88369293	0.792772591	84.65296523	0.016295684	80.92830746	0.104923251	83.60652683	0.02749817	0.250716032	0.135591205	0.45	0.000775917	0.45	0.000775917
222209	1.0001	76.32689	pareto	1.09715332	0.035841526	1.248377724	0.751084057	54.83629768	0.452541868	55.65310341	0.300809574	58.61432452	0.068433801	56.76310227	0.172686531	64.12550561	0.004350437	0.474654066	0.057250034	0.571428571	0.012976869	0.571428571	0.012976869
22414	1.4169	24.9999	boundedpl	1.078730469	0.116666667	1.183333333	0.758333333	81.73063612	0.056128787	77.53119392	0.458229393	82.36364359	0.040900614	77.80658779	0.399284014	82.15854986	0.04531744	0.452833209	0.005926	0.615384615	5.86E-05	0.615384615	5.86E-05
228571	1.0462	36.6547	boundedpl	1.586782227	0.170271776	1.120563272	0.713921754	181.8074207	0.125941635	178.2984414	0.728005249	182.262772	0.100297718	186.0123084	0.015384719	184.6521049	0.030370644	0.273149438	0.006253377	0.432432432	0.000161278	0.378378378	0.000161278
236386	1.2965	14.1976	boundedpl	1.195712891	0.166235139	1.219794524	0.692983396	85.9697254	0.053767777	80.57157698	0.799309766	88.73723956	0.013476094	84.87042011	0.093160797	86.5508039	0.040210779	0.304251427	0.068123482	0.411764706	0.006461647	0.411764706	0.006461647
243860	1.0492	12.4854	boundedpl	1.713110352	0.207585545	4.033226619	0.534019517	60.67027928	0.277820568	60.14578773	0.361123946	70.04937333	0.002553407	67.66392912	0.008416134	60.20993164	0.349725753	0.160495184	0.804319381	0.4075	0.022758465	0.375	0.022758465
344986	1.5006	93.1342	pareto	1.23465332	0.053755144	1.205812757	0.771707819	61.75961251	0.451962823	62.74242579	0.276495151	64.45529851	0.117419962	63.96006606	0.150411241	72.08966147	0.002582029	0.581365985	0.004269289	0.75	0.000191777	0.715	0.000191777
362978	1.1217	14.442	boundedpl	1.327304688	0.227777778	1.138888889	0.680555556	90.13663686	0.068209438	85.53642921	0.680404016	91.24617454	0.039166199	88.27692505	0.172852537	91.23901214	0.039306712	0.301763969	0.049589448	0.421052632	0.002679089	0.421052632	0.002679089
387093	1.6217	11.9724	exponential	0.988120117	0.188203018	1.215089163	0.691529492	37.66719016	0.233097881	37.51559636	0.251452815	40.75771567	0.049709482	36.31481562	0.458355794	46.9724227	0.002222966	0.476683262	0.055499465	0.428571429	0.120911772	0.428571429	0.120911772
402102	1.0816	13.7607	boundedpl	1.340571289	0.19526749	1.18744856	0.667386831	101.4334999	0.049908808	95.78225129	0.842035192	104.9269371	0.008701356	101.167043	0.057021362	101.7634058	0.042319354	0.223374342	0.191098253	0.454545455	0.000290562	0.454545455	0.000290562
408796	1.0005	5.7253	lognormal	1.22949707	0.636111111	0.711111111	0.469444444	60.17548041	0.016562452	53.91861285	0.378256297	53.56835617	0.450654214	56.50950465	0.103557405	57.93938756	0.050662432	0.286841929	0.08355509	0.330555556	0.119394709	0.281111111	0.119394709
419726	1.0575	12.4345	boundedpl	1.188837891	0.227777778	1.138888889	0.680555556	90.44682914	0.02638789	84.01703084	0.657079061	89.23427209	0.048384704	86.08186013	0.23401605	89.93397718	0.034101152	0.269574221	0.103948026	0.368421053	0.012805333	0.368421053	0.012805333
428142	1.1366	113.2411	boundedpl	1.525981445	0.054753702	1.260900927	0.540201242	167.5460593	0.239452256	166.5195698	0.400053714	177.0956059	0.002020976	189.2999731	4.52E-06	166.7390858	0.35846851	0.335399804	0.002602022	0.464285714	2.40E-05	0.464285714	2.40E-05
454664	1.8335	11.7735	pareto	1.149628906	0.166666667	1.208333333	0.684722222	36.01898339	0.364923996	36.54184689	0.280972655	41.22367001	0.027040772	36.30793556	0.315832818	45.49085624	0.003201927	0.454595037	0.077111538	0.428571429	0.020289911	0.546428571	0.020289911
46332	1.0782	34.5388	boundedpl	1.227993164	0.126050068	1.175173227	0.762360378	151.8292001	0.016394682	144.5611024	0.620798091	148.7995911	0.074571735	146.7591238	0.206850273	148.6247322	0.081385002	0.366318172	0.001626784	0.48	3.64E-05	0.48	3.64E-05
482185	1.6666	124.3524	pareto	1.231914063	0.034091603	1.214947906	0.771796717	65.1098194	0.494942552	66.14823202	0.294487157	68.17109231	0.107104527	68.30872183	0.099982032	75.70948206	0.002470969	0.616643458	0.001859303	0.625	0.002125743	0.625	0.002125743
514326	1.0069	18.72	pareto	1.993535156	0.104579979	2.202608893	0.315246048	32.55890941	0.743959241	35.26083352	0.19267873	41.45588752	0.008701515	41.19728745	0.009902599	38.32805167	0.041571512	0.237149866	0.628114619	0.476666667	0.239536753	0.331666667	0.239536753
519678	1.4299	40.665	pareto	1.509116211	0.093621624	1.226035409	0.73633689	47.08804833	0.624451961	49.16733788	0.220793886	52.1130252	0.050621985	50.79276496	0.097955774	57.5010003	0.003422593	0.420599128	0.084963202	0.375	0.18088129	0.375	0.18088129
528100	1.081	26.768	exponential	1.119335937	0.164157522	1.007721765	0.900760174	127.6860949	0.006108879	119.7616319	0.321171376	121.9087182	0.109774875	118.8515423	0.506244435	123.2300488	0.056699558	0.404639386	0.00128023	0.619047619	1.79E-07	0.619047619	1.79E-07
534312	1.5836	7.0414	boundedpl	0.378554687	0.378566411	0.378566411	0.113366187	41.60082176	0.054785579	36.32188075	0.767315078	42.59504112	0.033325315	39.76392306	0.13725992	46.28454773	0.005267543	0.482068519	0.019045358	0.333333333	0.074172007	0.414444444	0.074172007
544513	1.0348	16.6038	boundedpl	1.213276367	0.166235139	1.219794524	0.692983396	253.1043506	5.35E-05	233.4678219	0.98252447	252.5324587	7.12E-05	246.2243979	0.001668354	241.7429846	0.015682475	0.262707038	0.001557115	0.5	1.33E-09	0.5	1.33E-09
599564	1.0168	15.0169	boundedpl	1.231430664	0.186728395	1.204475309	0.689429012	170.9889002	0.001659273	158.2655815	0.961062106	171.1136165	0.001558964	166.7084305	0.014106201	165.8550278	0.021613451	0.21842409	0.060302992	0.423571429	1.14E-05	0.437142857	1.14E-05
632371	1.05	5.7501	boundedpl	0.839824219	0.398148148	0.916666667	0.599074074	42.47636336	0.066597768	37.73767052	0.711956974	43.29885488	0.0441426	40.65355343	0.16568295	46.27033946	0.009990983	0.20079068	0.728296596	0.314545455	0.285579771	0.289545455	0.285579771
656661	1.053	13.023	boundedpl	1.086357422	0.304130471	0.304130472	0.120124159	159.317024	0.000223667	144.1914172	0.430611885	146.9439371	0.108738648	144.5686479	0.356591852	147.0362459	0.103833934	0.349064233	0.000545487	0.46875	4.85E-06	0.46875	4.85E-06
696496	2.1752	44.5017	pareto	1.384238281	0.095000286	1.202059042	0.753983768	41.43529269	0.579988651	44.61755923	0.11814058	47.04428382	0.035110947	43.020913	0.262486167	57.04515263	0.000236473	0.602822983	0.012840306	0.666666667	0.004532834	0.666666667	0.004532834
70330	1.0024	40.1119	pareto	1.897231445	0.135145599	1.25502898	0.344692491	95.85444521	0.613786714	96.87132016	0.369152569	106.4166882	0.003122163	113.4216018	9.40E-05	103.439049	0.013836992	0.083506691	0.996146454	0.333333333	0.003954344	0.37	0.003954344
769793	1.3141	50.9466	boundedpl	1.526411133	0.068746674	1.459183345	0.573721325	108.3161574	0.376512547	107.4952337	0.567597894	115.32921	0.011295733	118.608283	0.002192163	112.6843417	0.042387741	0.328072159	0.025356572	0.351052632	0.002679089	0.421052632	0.002679089
776917	1.1463	25.4749	boundedpl	1.345458984	0.134567901	1.211728395	0.709876543	103.3680067	0.104484968	99.77635828	0.629463224	105.8209808	0.030647655	102.7121758	0.145032616	103.6587883	0.090346513	0.34754088	0.014844299	0.578947368	5.28E-06	0.578947368	5.28E-06
792292	1.045	16.308	pareto	1.928330078	0.095443672	2.387665275	0.328681021	20.53235046	0.896999038	26.65970613	0.041903818	30.88791583	0.005059522	26.20227008	0.052672578	45.68061433	3.10E-06	0.271383757	0.855108371	0.465	0.218487796	0.445	0.218487796
793163	1.1602	15.6735	boundedpl	0.333974609	0.15823593	0.83744594	1.030682966	68.81687078	0.004398844	58.69672252	0.693267554	65.05094335	0.028913413	60.64724007	0.261427561	66.81628043	0.011960829	0.534223003	0.003414192	0.7	3.91E-05	0.7	3.91E-05
795971	1.385	119.2632	pareto	1.703925781	0.066883307	1.426352492	0.588033587	111.8793612	0.62876431	113.0354797	0.352728009	118.9862175	0.017999218	132.4960525	2.10E-05	126.2210985	0.000483303	0.35767124	0.008515288	0.45	0.000775917	0.45	0.000775917
843670	1.0267	26.357	boundedpl	1.608266602	0.205385517	1.119778807	0.696089344	97.16111085	0.198131207	96.06316349	0.343059243	97.06821469	0.207551095	97.12172014	0.202072153	99.95007844	0.049128813	0.288735691	0.048126368	0.380952381	0.005494875	0.380952381	0.005494875
844465	1.3469	11.4704	boundedpl	1.381499023	0.266666667	1.183333333	0.633333333	66.76025394	0.102109172	63.76641559	0.456213877	67.02277429	0.089548679	64.46947668	0.320996809	69.20033596	0.030144472	0.349528091	0.038364688	0.533333333	0.000327623	0.533333333	0.000327623
857071	1.0246	31.5447	boundedpl	1.324350586	0.1277589	1.254730697	0.667372831	107.3031662	0.12249189	103.8731264	0.680661229	110.1593842	0.029368887	108.5548932	0.065508594	107.670134	0.101957997	0.274111297	0.094146017	0.473684211	0.000439991	0.473684211	0.000439991
906923	1.0833	12.0984	pareto	1.539785156	0.261111111	1.122222222	0.633333333	34.38309371	0.408134182	35.9172026	0.189528906	38.11545251	0.063143922	34.83328194	0.325871093	42.67572837	0.006457735	0.256685525	0.594352916	0.375	0.192451071	0.37	0.192451071
924640	1.729	11.2695	boundedpl	0.534423828	0.149671353	1.184416438	0.72275663	66.93380416	0.013685603	58.53379447	0.912647054	68.30801962	0.006884253	63.92604731	0.06157296	68.91977167	0.0050701	0.44373105	0.011358924	0.518333333	0.000236452	0.596666667	0.000236452
926089	1.0316	17.4134	boundedpl	0.904169922	0.136274151	1.187946306	0.732369634	71.94579095	0.032626201	66.38309241	0.526612476	71.27387281	0.045653247	67.0316152	0.380773056	73.6049226	0.01423281	0.455960602	0.008449205	0.5	0.003958182	0.5	0.003958182
929298	1.0723	35.1134	boundedpl	1.705644531	0.204380355	1.170398413	0.631095788	456.460901	0.006806727	446.8439906	0.834111077	462.02401	0.000421623	468.7869493	1.43E-05	450.1633702	0.158646238	0.179069252	0.002639826	0.415841584	1.93E-09	0.386138614	1.93E-09
940451	1.3252	194.9082	boundedpl	1.175678711	0.022020748	1.238653121	0.761582647	86.01144697	0.393852342	85.57684487	0.489447461	88.72267202	0.101530937	92.96485982	0.0121736	95.8977259	0.002809023	0.597848683	0.000605398	0.6	0.000906056	0.6	0.000906056
978167	1.0703	11.0273	boundedpl	0.309106445	0.215603359	0.215603359	0.134274705	89.83590279	0.000250223	73.39679102	0.929041692	82.79526715	0.008456332	78.94127816	0.058085151	84.21126402	0.004165837	0.438832707	0.003799008	0.6	2.70E-05	0.6	2.70E-05
989093	1.4832	4.7175	pareto	1.481884766	0.525	1	0.5	18.30001743	0.557785519	20.62759912	0.174196447	23.48909297	0.041655639	20.34720514	0.200413084	32.63667301	0.000429835	0.325782093	0.454053048	0.415	0.27812423	0.385	0.27812423
992235	1.2699	28.5172	boundedpl	1.661655273	0.213708848	1.128935185	0.681695816	82.16209227	0.261144793	82.05462609	0.275560748	82.25691904	0.24905198	82.79066322	0.190716787	87.00527953	0.02318444	0.370400215	0.013363081	0.352941176	0.029744481	0.352941176	0.029744481
