# Supplementary material for: Efficient Lévy walks in virtual human foraging
Source: Sci Rep. 2021 Mar 4;11:5242. doi: 10.1038/s41598-021-84542-w (PMC7933158; doi:10.1038/s41598-021-84542-w)
Supplement: Supplementary file 5 — Supplementary material 5 (csv 11 KB) [file 41598_2021_84542_MOESM5_ESM.csv]

id	xmin	xmax	selected_model	trunc_powerlaw_mu	l1	l2	a1	aic_pl	aicw_pl	aic_tpl	aicw_tpl	aic_ln	aicw_ln	aic_exp	aicw_exp	aic_biex	aicw_biex	ksd_pl	ksp_pl	ksd_tpl	ksp_tpl	ksd_biex	ksp_biex
103675	2.0531	93.0981	pareto	1.36984375	0.042418778	1.228197553	0.762510241	52.91431992	0.704083077	55.3291138	0.210502897	58.898506	0.035332503	58.32770961	0.047002534	65.75100128	0.001148614	0.55097667	0.015969485	0.441428571	0.120911772	0.428571429	0.120911772
129114	1.9491	41.0649	boundedpl	1.506484375	0.119426402	1.148884397	0.800631913	108.4759203	0.192316183	106.8469375	0.434255136	109.8600151	0.096263901	108.1106751	0.230848905	111.3288708	0.046185484	0.519739898	4.76E-05	0.444444444	0.001708934	0.444444444	0.001708934
1386	1.1497	29.4003	exponential	1.081630859	0.133086293	1.072850302	0.882643017	58.85248522	0.111992856	57.5160181	0.218474356	59.19606788	0.094315331	55.6230578	0.562926346	63.37678112	0.011661434	0.517949784	0.009050502	0.555555556	0.004954172	0.555555556	0.004954172
149698	1.0786	15.5406	pareto	1.228852539	0.179320988	1.217438272	0.677391975	32.47368662	0.453635612	34.88623371	0.135777934	38.10342133	0.027178519	32.83416513	0.378817668	46.23392366	0.000466347	0.302009262	0.554910546	0.5	0.072331788	0.5	0.072331788
228820	1.209	116.2354	biexp	1.052841797	0.048989229	1.111690368	0.883880209	343.6734334	3.20E-06	323.8870635	0.063359602	324.1505159	0.055539821	320.0125679	0.439691906	320.0047887	0.441405469	0.579800891	1.31E-13	0.731707317	1.33E-15	0.731707317	1.33E-15
244820	1.0221	5.4948	boundedpl	1.627441406	0.6	1.05	0.4	45.6391221	0.123166745	43.07950281	0.442902091	44.20725064	0.252011524	45.77307026	0.115187934	46.98375408	0.062879682	0.235672951	0.289340998	0.2825	0.30015463	0.2425	0.30015463
294075	1.0504	72.4859	boundedpl	1.375483398	0.082749232	1.210991242	0.755769573	82.5474679	0.430442849	82.46395796	0.448796489	85.58081339	0.094456727	88.7026115	0.019830928	90.98019452	0.006349977	0.392493577	0.025751318	0.513461538	0.006665876	0.461538462	0.006665876
311574	1.1971	11.6755	exponential	0.906049805	0.148148148	1.240740741	0.70462963	33.29109262	0.343590056	34.16585402	0.22186488	38.72801866	0.022668725	32.94903213	0.407678753	46.40532676	0.000487889	0.338858002	0.406053001	0.5	0.072331788	0.5	0.072331788
320469	1.89	27.851	boundedpl	0.711079102	0.082496886	1.214084969	0.753361852	109.4511496	0.002775229	98.57329386	0.638844461	104.4591734	0.033673839	100.0169229	0.31039526	106.1712534	0.014306032	0.596833197	1.24E-05	0.733333333	4.58E-08	0.733333333	4.58E-08
331559	1.121	1788.8592	pareto	1.686630859	0.000561502	0.906989115	0.125478187	48.53820945	0.640181195	52.17856679	0.103707308	61.77437391	0.000855276	105.2840922	3.05E-13	50.37760205	0.255201889	0.168596682	0.976851167	0.465	0.049874234	0.465	0.049874234
333883	1.0001	588.7981	boundedpl	1.266396484	0.012693573	1.263689983	0.742369312	160.7339401	0.304649911	159.305525	0.622267954	163.5893735	0.073072097	192.4495798	3.95E-08	181.4159758	9.83E-06	0.491108143	9.46E-05	0.684210526	1.04E-07	0.654210526	1.04E-07
337513	1.0858	24.7325	boundedpl	1.020400391	0.147892454	1.014082928	0.900159829	204.3837186	9.00E-05	187.0964371	0.510823903	192.4246991	0.035583924	187.6844421	0.380704102	190.9931089	0.072798041	0.440889562	2.33E-06	0.515151515	1.77E-07	0.515151515	1.77E-07
347332	1.0171	21.567	boundedpl	1.561591797	0.189403292	1.203960905	0.676723251	109.3365926	0.212066217	106.8031453	0.752666461	116.0196553	0.007503482	117.0372472	0.004511236	113.7580479	0.023246879	0.183596336	0.351682779	0.333333333	0.012858383	0.333333333	0.012858383
39078	1.4905	20.6328	pareto	1.721113281	0.186728395	1.204475309	0.689429012	51.71440432	0.499789407	52.79414706	0.29128887	56.64449315	0.042484632	54.21032763	0.143484235	58.25202154	0.019017854	0.351459726	0.101625689	0.454545455	0.017169848	0.454545455	0.017169848
426195	1.5585	28.6385	exponential	1.066162109	0.086389909	1.210149882	0.753915414	41.34387116	0.329523401	43.03426772	0.141521138	45.90643596	0.033661844	40.54170796	0.49212314	54.09693016	0.000560525	0.473429952	0.093253882	0.641666667	0.004532834	0.666666667	0.004532834
430627	1.1633	13.9114	biexp	1.212416992	0.314233493	0.450967422	1.114760719	151.4126795	3.38E-05	139.6395509	0.012157573	144.0939627	0.001310943	141.2297251	0.005489654	130.8582941	0.981008072	0.304930292	0.004691014	0.441129032	0.000394371	0.387096774	0.000394371
455248	1.524	27.3647	exponential	1.010302734	0.12525753	1.003991121	0.967201702	66.91067681	0.06472152	64.08674182	0.265618549	66.03012016	0.100521545	62.61903861	0.553306922	69.78013442	0.015415368	0.570399963	0.001321209	0.7	0.000906056	0.6	0.000906056
479473	1.1806	82.6755	lognormal	1.321074219	0.098036215	1.085699103	0.873735629	288.1381935	0.001662041	279.0136021	0.15922877	276.0903636	0.686743755	279.8453088	0.105055484	281.4408448	0.04730995	0.469156303	3.35E-09	0.604651163	9.64E-12	0.581395349	9.64E-12
481648	1.036	7.302	boundedpl	1.587695313	0.580555556	0.644444444	0.611111111	120.3521164	0.008251478	111.2901048	0.766165477	116.4513349	0.058019731	117.9777821	0.027046552	114.6823099	0.140512383	0.158928913	0.277568573	0.243243243	0.03041947	0.252297297	0.03041947
524303	1.1893	6.6501	pareto	2.076088867	0.5	1.05	0.5	25.72719788	0.590880906	27.48695792	0.245116709	31.82086507	0.028072232	29.1939391	0.104401482	34.14112649	0.008799106	0.177747436	0.938639655	0.395555556	0.031211352	0.465555556	0.031211352
539592	1.0174	21.0529	boundedpl	1.294648438	0.167068174	1.187635441	0.702032859	94.63481676	0.103275458	90.68312647	0.744896226	97.1915967	0.028760698	95.1776781	0.078725656	96.32695598	0.044315307	0.269898401	0.119713839	0.444444444	0.001708934	0.444444444	0.001708934
54154	1.1011	13.2158	biexp	0.851103516	0.276710867	0.856104252	1.174532592	142.160412	3.60E-06	125.1586878	0.017696477	130.0807516	0.001510338	127.5845951	0.005261478	117.139461	0.975528109	0.423367585	9.63E-05	0.463461538	0.001428268	0.384615385	0.001428268
563172	1.082	36.865	exponential	1.040917969	0.143532807	0.949711363	1.038308756	176.0512776	2.98E-05	163.6714819	0.014526209	158.60712	0.182752986	156.6178178	0.494124024	157.5595129	0.308567	0.522529251	3.90E-07	0.700769231	4.94E-10	0.653846154	4.94E-10
587769	1.0224	31.6042	boundedpl	0.950253906	0.082496886	1.214084969	0.753361852	129.6988793	0.004507741	119.4413508	0.760944443	126.7420355	0.019771035	122.5645312	0.159647804	124.6911342	0.055128601	0.422426433	0.001369042	0.626578947	3.63E-07	0.631578947	3.63E-07
589500	1.4347	35.0236	boundedpl	1.293037109	0.101722775	1.223008592	0.731104729	122.7894485	0.062302169	118.2501938	0.602822999	123.720601	0.039111635	120.7214365	0.175212983	121.469457	0.120541248	0.398732084	0.00221476	0.55	1.28E-05	0.55	1.28E-05
598015	1.0166	37.9071	boundedpl	1.751889648	0.157234987	1.351491293	0.522989302	140.6208695	0.389201364	139.8954708	0.559361654	146.8862236	0.016969537	152.2290725	0.001173505	145.5383456	0.033293387	0.169450845	0.284493042	0.40625	0.000131363	0.40625	0.000131363
633880	1.0669	6.5852	boundedpl	1.290029297	0.333333333	1.116666667	0.6	36.6835902	0.265387978	35.36312973	0.513588858	41.13374094	0.028677632	37.5090809	0.175641937	43.00746036	0.011237515	0.160245598	0.959469012	0.405	0.038778793	0.435	0.038778793
664021	1.1172	5.6213	pareto	1.410019531	0.5	1	0.525	18.3402162	0.635459115	22.91845854	0.064407275	26.90410664	0.008779351	19.95109554	0.283981212	45.47143838	8.16E-07	0.19584103	0.990800512	0.495	0.096953167	0.52	0.096953167
674773	1.0547	32	boundedpl	1.145332031	0.090445825	1.210291565	0.748829699	137.1680082	0.018738594	129.4293749	0.897759216	138.0329505	0.01215954	136.5720839	0.025242962	135.3675805	0.046099362	0.311685318	0.021360539	0.48	0.000191084	0.465	0.000191084
684100	1.0665	12.6326	boundedpl	1.315649414	0.235208048	1.181904435	0.656578647	143.9090706	0.006090374	133.7718796	0.968070578	148.0347342	0.000774047	143.5254149	0.007378256	141.7768689	0.017686654	0.183264421	0.205871464	0.4375	2.70E-05	0.4375	2.70E-05
702966	1.0267	181.516	boundedpl	1.166386719	0.029606286	1.223458916	0.767985687	147.8623303	0.089633746	143.777732	0.690924824	148.0530816	0.081479888	152.5462396	0.008617347	147.1288541	0.129343281	0.512737628	6.44E-05	0.666666667	1.10E-07	0.666666667	1.10E-07
749685	1.414	12.287	boundedpl	1.468242188	0.304762993	1.021940253	0.692592593	79.45662718	0.102103315	75.99217503	0.57721295	80.40654353	0.063499181	78.00441772	0.211048912	81.06731612	0.045633437	0.316894019	0.041721944	0.388888889	0.001708934	0.444444444	0.001708934
749738	1.0523	8.9975	boundedpl	1.736420898	0.37037037	1.101851852	0.585185185	119.5609759	0.048344886	113.6654441	0.92161386	126.8019257	0.001294191	124.5604677	0.003969398	120.8981834	0.024773059	0.111141984	0.765453078	0.305555556	0.006650694	0.298333333	0.006650694
763068	1.258	22.8027	exponential	1.150703125	0.136274151	1.187946306	0.732369634	82.650855	0.045016764	78.70353145	0.32398484	80.96979235	0.104330764	77.82543701	0.502574528	83.90995071	0.023986402	0.427291347	0.007763042	0.571428571	0.000148238	0.571428571	0.000148238
781862	1.0011	11.5319	boundedpl	1.366030273	0.266666667	1.183333333	0.633333333	89.76494206	0.060601033	84.64515217	0.783841539	92.22678625	0.017696906	88.74990015	0.100668495	90.74348	0.037152942	0.199744452	0.328336181	0.428571429	0.001118544	0.428571429	0.001118544
825011	3.3334	401.615	pareto	1.301147461	0.012345679	1.200617284	0.798765432	67.92317702	0.716204776	70.3779719	0.209886873	72.87790136	0.060135717	76.03168205	0.012425038	83.68009072	0.000271311	0.720746982	0.00032983	0.714285714	0.000557931	0.714285714	0.000557931
893284	1.0028	19.3513	boundedpl	0.788583984	0.155536504	0.99421201	0.933180918	158.5107747	5.54E-05	139.8025526	0.639137809	146.851801	0.018830839	141.2744376	0.306181347	145.567196	0.035794648	0.468000848	1.53E-05	0.68	1.74E-10	0.68	1.74E-10
897805	1.0984	28.4088	biexp	1.231806641	0.212442892	0.7818342	1.091929962	197.3662435	4.10E-06	186.2154682	0.001080989	181.4933706	0.011460721	179.9834244	0.024383305	172.6309677	0.963070888	0.426041273	4.07E-06	0.588235294	1.75E-06	0.473823529	1.75E-06
918427	1.1523	25.4261	lognormal	1.608642578	0.279029906	0.671027605	0.858299745	164.0993772	0.0308966	160.011309	0.238574181	159.4292897	0.31915916	159.7235653	0.275490214	161.1371328	0.135879488	0.307929151	0.001915164	0.514285714	1.84E-05	0.428571429	1.84E-05
940788	1.3181	20.4859	boundedpl	0.735786133	0.076388889	1.218055556	0.761111111	54.53029074	0.124601945	51.19834091	0.659247566	58.48027783	0.017290041	53.71302942	0.187495506	59.436118	0.010721066	0.422160816	0.082982209	0.5	0.027731552	0.5	0.027731552
964366	1.1988	8.8782	boundedpl	1.671376953	0.28491587	1.441138057	0.492700342	47.09451771	0.354016765	46.45874739	0.486496367	52.26796609	0.026645495	49.78881	0.092037687	51.6315293	0.036628934	0.218630615	0.502316362	0.335384615	0.241157266	0.280384615	0.241157266
969516	1.0482	11.7712	boundedpl	1.51706543	0.308024691	1.088271605	0.627777778	89.0368412	0.078267789	85.20124302	0.532687651	88.58710769	0.098003471	86.900326	0.227783073	89.46576207	0.063160285	0.221959858	0.196729148	0.358636364	0.007357875	0.363636364	0.007357875
971160	1.0661	22.4888	boundedpl	1.501005859	0.227777778	1.138888889	0.680555556	134.0346762	0.049035585	129.7855898	0.410382419	132.6271143	0.0991196	130.1863403	0.335866653	132.5005787	0.105593311	0.263177592	0.03357017	0.428571429	0.000134237	0.428571429	0.000134237
980016	1.3333	43.938	boundedpl	1.402768555	0.095949074	1.230954218	0.744727366	84.61494284	0.331963156	83.79463864	0.500284075	91.03362099	0.013405766	89.47437486	0.029233285	86.56878285	0.124973783	0.394959021	0.017623875	0.571428571	0.000148238	0.571428571	0.000148238
