# Supplementary material for: Efficient Lévy walks in virtual human foraging
Source: Sci Rep. 2021 Mar 4;11:5242. doi: 10.1038/s41598-021-84542-w (PMC7933158; doi:10.1038/s41598-021-84542-w)
Supplement: Supplementary file 6 — Supplementary material 6 (csv 12 KB) [file 41598_2021_84542_MOESM6_ESM.csv]

id	xmin	xmax	selected_model	trunc_powerlaw_mu	l1	l2	a1	aic_pl	aicw_pl	aic_tpl	aicw_tpl	aic_ln	aicw_ln	aic_exp	aicw_exp	aic_biex	aicw_biex	ksd_pl	ksp_pl	ksd_tpl	ksp_tpl	ksd_biex	ksp_biex
103583	1.014	54.2193	lognormal	1.453579102	0.017189094	0.97237864	0.998643049	500.8336093	0.004002851	493.5989648	0.14905703	490.2035789	0.814050134	496.9910469	0.02733828	500.1794125	0.005551705	0.904181859	2.48E-50	0.857142857	7.77E-16	0.734693878	7.77E-16
172947	1.02142	15.9567	boundedpl	1.974199219	0.043160379	1.078371892	0.867572886	776.9185878	0.023440612	769.4684438	0.972181064	798.3987977	5.08E-07	802.6725972	5.99E-08	780.2744549	0.004377757	0.902097136	2.56E-99	0.683673469	3.97E-27	0.683673469	3.97E-27
182394	1.00305	4.99874	boundedpl	2.839160156	0.136665484	1.001720909	0.957903989	816.9862097	0.010666419	808.3790028	0.788950714	837.4996539	3.75E-07	890.2762907	1.30E-18	811.1199547	0.200382465	0.900303612	1.37E-137	0.578941606	6.58E-24	0.576642336	6.58E-24
219446	1.03586	15.6231	boundedpl	1.872792969	0.043437317	1.025872501	0.885279581	554.0430312	0.034245683	547.6827446	0.823615536	560.28786	0.001508546	561.1370399	0.000986646	551.2319655	0.139643589	0.903461591	1.84E-69	0.735294118	5.55E-16	0.735294118	5.55E-16
289027	1.01922	13.7714	boundedpl	2.227661133	0.051782956	1.147913006	0.813705052	795.4971157	0.067694523	790.7615983	0.72253363	826.8726307	1.04E-08	831.7091671	9.27E-10	793.2350854	0.209771835	0.901885311	2.62E-109	0.648148148	5.14E-26	0.648148148	5.14E-26
304132	1.0002	13.421	boundedpl	1.836054688	0.047736933	0.982686149	0.935941481	1287.042591	2.24E-05	1265.746083	0.94213972	1291.86862	2.00E-06	1295.612213	3.08E-07	1271.327182	0.057835601	0.900019994	2.04E-160	0.675	2.22E-15	0.66375	2.22E-15
316796	1.03078	15.3741	biexp	2.041982422	0.057716641	0.998175705	0.926954847	1298.543624	3.34E-07	1286.038014	0.00017362	1293.310217	4.58E-06	1304.012364	2.17E-08	1268.721089	0.999821448	0.90298575	1.32E-169	0.71257485	9.99E-16	0.694610778	9.99E-16
317916	1.01	27.5867	boundedpl	1.783041992	0.034759278	1.072419231	0.912396038	833.4170336	0.012230293	825.4704758	0.650144631	836.474255	0.002651977	835.9240646	0.003491741	826.8177223	0.331481358	0.900990099	7.87E-97	0.697916667	1.11E-15	0.697916667	1.11E-15
327931	1.00623	24.9833	boundedpl	1.937138672	0.042417867	0.946364971	0.936609524	1323.689257	0.007040735	1313.797138	0.990066867	1338.301389	4.73E-06	1344.771706	1.86E-07	1325.471911	0.002887485	0.900619201	7.71E-162	0.708074534	2.98E-37	0.689440994	2.98E-37
334597	1.02421	34.7843	boundedpl	0.944667969	0.011593066	1.028266761	0.951047829	427.2543539	6.22E-06	404.3036991	0.599245785	411.3683216	0.017520306	405.545092	0.322136499	408.8703075	0.061091188	0.902363488	8.28E-38	0.837837838	4.44E-16	0.837837838	4.44E-16
349915	1.0008	15.7436	boundedpl	1.706289063	0.043109657	0.94655434	0.966546682	1561.91651	1.80E-07	1531.942681	0.579891372	1546.861947	0.000333941	1551.688688	2.99E-05	1532.589069	0.419744616	0.900079904	1.83E-185	0.724324324	1.21E-41	0.702702703	1.21E-41
396387	1.0013	8.14328	boundedpl	2.443793945	0.073830307	1.20022713	0.764716887	813.8690947	0.025724491	807.0508674	0.777868203	854.4984395	3.87E-11	866.1954758	1.12E-13	809.8036004	0.196407306	0.900129747	1.77E-121	0.561983471	1.92E-25	0.618099174	1.92E-25
397367	1.00245	13.7475	boundedpl	1.834550781	0.045769699	0.972645352	0.916613172	1282.964358	2.90E-05	1262.069334	0.999918946	1305.964924	2.94E-10	1306.916752	1.83E-10	1281.79633	5.20E-05	0.900244103	1.42E-159	0.65408805	7.37E-31	0.628930818	7.37E-31
459744	1.00663	11.5182	boundedpl	1.847817383	0.051133037	1.007742802	0.927595673	1027.498436	8.94E-05	1008.986552	0.935641403	1032.216885	8.45E-06	1035.623573	1.54E-06	1014.343166	0.064259219	0.900658439	8.78E-131	0.676923077	1.33E-15	0.669230769	1.33E-15
616955	1.00464	18.9657	boundedpl	1.520288086	0.028810192	1.025409301	0.929233859	1032.321194	3.48E-06	1007.643382	0.794292481	1022.519881	0.000467293	1019.344073	0.002286691	1010.372365	0.202950057	0.900461782	1.22E-114	0.754385965	1.55E-15	0.736842105	1.55E-15
639513	1.01769	5.27327	boundedpl	2.406572266	0.109770944	0.971047228	0.952780205	645.3501367	0.004123893	634.4102642	0.979198114	661.5326264	1.26E-06	684.9804247	1.02E-11	642.555705	0.016676717	0.901738585	3.54E-101	0.6	6.63E-20	0.58	6.63E-20
661135	1.00404	13.3752	biexp	1.776166992	0.049522455	0.847840136	0.970502398	1126.727302	1.30E-05	1105.995432	0.413791511	1116.927902	0.001749145	1122.703748	9.74E-05	1105.30516	0.584348901	0.900402556	1.19E-138	0.746376812	3.57E-39	0.739130435	3.57E-39
701263	1.01119	18.3805	boundedpl	1.838041992	0.040093796	0.986933086	0.903286234	1085.783727	0.000598539	1072.225826	0.526202565	1090.996154	4.42E-05	1094.714662	6.88E-06	1072.438383	0.473147833	0.901106365	4.82E-132	0.717557252	4.44E-16	0.717557252	4.44E-16
708355	1.0458	12.6721	biexp	2.14671875	0.061923802	0.941568719	0.919623219	944.5604279	0.000522478	936.0152513	0.037465296	950.8990637	2.20E-05	960.6505268	1.68E-07	929.5240732	0.961990097	0.904379526	7.25E-129	0.698412698	1.47E-29	0.658730159	1.47E-29
714614	1.01213	14.0555	boundedpl	1.587104492	0.033802168	1.117262985	0.86366468	714.8098634	0.000143535	697.6538755	0.762661544	720.4364827	8.61E-06	714.7244199	0.000149799	699.9910759	0.237036509	0.901198118	7.48E-84	0.662650602	2.22E-16	0.662650602	2.22E-16
740740	1.03044	22.5817	boundedpl	1.484731445	0.026074472	1.01923726	0.96654248	1121.291669	1.50E-06	1094.482208	0.994215711	1111.156259	0.000238098	1110.42983	0.000342372	1104.987908	0.005202319	0.902953777	5.62E-122	0.783333333	1.11E-15	0.716666667	1.11E-15
764704	1.0224	18.0015	boundedpl	1.710478516	0.033384682	1.074984553	0.911007229	721.0812059	0.003254884	709.6362398	0.994897499	731.0938359	2.18E-05	730.2560347	3.31E-05	722.2740829	0.001792692	0.902190841	3.16E-85	0.702380952	6.40E-23	0.661666667	6.40E-23
771544	1.00449	8.34518	biexp	2.049287109	0.075953289	0.8005084	1.026577481	547.9732613	0.001208398	539.5861841	0.080064658	549.269705	0.000631962	557.9857548	8.09E-06	534.7072691	0.918086888	0.900446985	1.45E-75	0.68	0	0.626666667	0
776696	1.01237	17.1906	boundedpl	1.998100586	0.045298079	0.98543691	0.911454554	1224.814875	0.003431049	1213.471973	0.996567619	1263.806212	1.17E-11	1268.511906	1.11E-12	1240.523311	1.33E-06	0.901222222	3.10E-156	0.620806452	3.80E-27	0.593548387	3.80E-27
777691	1.00449	11.6182	biexp	1.461259766	0.040264828	0.939125454	0.941843335	888.6509688	9.77E-08	858.8807824	0.284579723	872.1673981	0.000370725	868.1955958	0.002700959	857.0456748	0.712348495	0.900446985	1.29E-103	0.708737864	5.55E-16	0.708737864	5.55E-16
785805	1.01134	22.6413	boundedpl	1.999980469	0.046415908	0.916458707	0.949508072	1205.451798	0.016061584	1197.255483	0.967376866	1216.495297	6.42E-05	1226.268495	4.85E-07	1205.398321	0.016496837	0.901120869	3.84E-151	0.7	6.66E-16	0.66	6.66E-16
787614	1.00807	15.1015	boundedpl	1.814355469	0.044192944	0.99953229	0.921015879	836.1851098	0.001965172	823.7939104	0.964084804	844.0015492	3.95E-05	843.4073962	5.31E-05	830.4919496	0.033857471	0.90080029	9.04E-103	0.696078431	3.33E-16	0.676470588	3.33E-16
800646	1.00005	8.22418	boundedpl	2.752524414	0.110769625	1.016586307	0.956888699	1006.660809	0.091076875	1002.150123	0.868742371	1036.400733	3.17E-08	1079.073109	1.72E-17	1008.297442	0.040180722	0.900005	2.08E-159	0.591194969	4.47E-25	0.566037736	4.47E-25
811629	1.0265	14.8726	boundedpl	1.887241211	0.049019638	0.906230477	0.955701063	757.9119414	0.007702677	748.304928	0.939243329	761.5760319	0.001233089	765.897759	0.000142083	754.1049811	0.051678821	0.902581484	1.74E-95	0.723404255	0	0.70212766	0
813533	1.02772	18.0999	boundedpl	1.904213867	0.038350543	0.948374187	0.913292724	693.9018418	0.032991852	687.146013	0.966977305	714.3584708	1.19E-06	718.8898678	1.24E-07	707.9392336	2.95E-05	0.902696846	1.99E-86	0.682352941	7.77E-16	0.637058824	7.77E-16
815479	1.00846	17.1104	boundedpl	2.219067383	0.050969915	1.080803651	0.86702572	991.68874	0.085866162	986.9584277	0.914105494	1033.215643	8.25E-11	1042.336894	8.62E-13	1007.721066	2.83E-05	0.900839314	6.76E-134	0.609022556	9.99E-16	0.601503759	9.99E-16
821186	1.01124	74.8743	pareto	1.918286133	0.019361706	1.205023714	0.792010558	313.390235	0.631405389	314.4676862	0.368419614	329.7780654	0.000174476	350.5378651	5.42E-09	341.4523207	5.09E-07	0.9011112	1.34E-36	0.666666667	1.27E-13	0.666666667	1.27E-13
823018	1.00125	12.7742	boundedpl	1.853457031	0.052128207	0.890409518	0.960240798	869.6015576	0.000996568	855.8330191	0.973434902	873.8043145	0.000121868	877.2734342	2.15E-05	863.123203	0.025425155	0.900124766	1.80E-109	0.733944954	9.99E-16	0.688073394	9.99E-16
847463	2.25435	36.5506	exponential	0.882792969	0.008172295	1.245757864	0.784579059	98.16020007	0.116500815	96.06651358	0.331869397	100.1820612	0.04239234	95.33919704	0.477421514	100.8174298	0.030854524	0.955641342	3.00E-11	0.875	3.66E-07	0.875	3.66E-07
86975	1.03586	20.8754	boundedpl	1.535004883	0.027915252	1.04452084	0.931027748	577.0302947	0.002405932	565.1860263	0.897911417	575.2376985	0.005895771	573.4351053	0.014520071	570.0405301	0.07926681	0.903461591	2.19E-64	0.777777778	1.34E-25	0.777777778	1.34E-25
883698	1.0013	10.6716	biexp	1.970546875	0.057300001	0.978436065	0.920397119	1310.075512	8.38E-06	1289.368013	0.262938331	1312.735334	2.22E-06	1324.235673	7.05E-09	1287.306538	0.737051065	0.900129747	1.69E-172	0.709302326	1.11E-16	0.697674419	1.11E-16
889171	1.00265	12.2315	boundedpl	1.586728516	0.041950556	0.885694914	0.975043113	1350.6808	8.33E-09	1313.476218	0.999130058	1342.015003	6.35E-07	1342.81623	4.25E-07	1327.571101	0.000868874	0.900263951	1.38E-160	0.725	2.22E-15	0.69375	2.22E-15
890212	1.00225	13.0452	boundedpl	1.897929688	0.043639968	1.05076859	0.866015626	522.9906874	0.036523987	516.4578432	0.957562848	536.3199126	4.66E-05	538.5234963	1.55E-05	526.6533631	0.00585111	0.900224243	1.75E-66	0.666666667	9.99E-16	0.666666667	9.99E-16
891588	1.01193	12.123	boundedpl	1.460776367	0.03736192	0.978840768	0.949113785	825.5224992	1.37E-06	798.5276685	0.993802453	818.6765052	4.19E-05	815.7002368	0.000185492	808.7576514	0.005968807	0.901178823	6.63E-96	0.726315789	1.22E-15	0.715789474	1.22E-15
897206	1.01863	17.1677	boundedpl	2.020283203	0.052564811	0.99440958	0.938974926	1321.082017	0.002446498	1309.267096	0.899751021	1331.745586	1.18E-05	1341.696538	8.17E-08	1313.705676	0.097790569	0.901828592	9.41E-170	0.696428571	3.33E-16	0.678571429	3.33E-16
898416	1.00005	24.5105	boundedpl	2.080600586	0.042872418	1.029695977	0.896642709	630.3749941	0.27636219	628.449908	0.723611994	652.9376697	3.48E-06	659.8913146	1.08E-07	649.2315214	2.22E-05	0.900005	2.03E-80	0.6375	6.66E-16	0.6125	6.66E-16
919670	1.00424	31.0458	boundedpl	2.101870117	0.043234118	0.996465582	0.905349615	933.0365018	0.231616032	930.6384066	0.768260277	956.3529467	2.00E-06	968.0053832	5.91E-09	948.13934	0.000121683	0.90042231	1.25E-118	0.677966102	3.64E-27	0.644067797	3.64E-27
92268	1.01553	8.0415	boundedpl	1.69871582	0.059006253	1.002943023	0.95126574	1072.976224	9.50E-08	1040.639846	0.999197695	1075.5959	2.56E-08	1079.547333	3.56E-09	1054.894595	0.00080218	0.901529194	2.47E-139	0.66115942	5.70E-28	0.623188406	5.70E-28
951988	1.02259	11.0047	boundedpl	1.250283203	0.032706986	1.050029626	0.935343678	966.3464306	1.73E-10	921.3939838	0.999453436	953.2470171	1.21E-07	946.5226297	3.49E-06	936.4298771	0.00054295	0.90220955	1.83E-109	0.75	1.80E-35	0.758518519	1.80E-35
960293	1.00703	27.5616	boundedpl	1.158598633	0.016701721	1.026736137	0.957756076	755.5734953	1.64E-07	724.9800563	0.720147586	734.1002698	0.007533422	728.0014012	0.158980844	728.6782199	0.113337984	0.900697631	1.23E-72	0.819444444	2.89E-30	0.805555556	2.89E-30
971018	1.01316	8.33729	boundedpl	1.862963867	0.066384974	0.830311388	0.995485445	531.2040996	0.002316231	520.0196421	0.621521344	526.0298382	0.030786374	533.3884858	0.000777049	521.1992197	0.344598997	0.901299234	8.11E-71	0.728571429	1.71E-22	0.7	1.71E-22
979922	1.07154	24.2789	biexp	1.454707031	0.02594835	1.017928058	0.952245744	582.7492778	0.000271325	569.4210288	0.212658508	570.7662813	0.108533774	568.8345344	0.285127047	568.1907028	0.393409346	0.906676455	2.97E-63	0.819672131	1.45E-25	0.786885246	1.45E-25
983311	1.01193	13.3048	boundedpl	1.934775391	0.052030445	1.017270194	0.918593583	1069.606803	0.000449954	1055.16601	0.615101663	1078.480224	5.33E-06	1080.692392	1.76E-06	1056.106003	0.384441296	0.901178823	4.13E-137	0.654411765	1.22E-15	0.654411765	1.22E-15
