# Supplementary material for: Efficient Lévy walks in virtual human foraging
Source: Sci Rep. 2021 Mar 4;11:5242. doi: 10.1038/s41598-021-84542-w (PMC7933158; doi:10.1038/s41598-021-84542-w)
Supplement: Supplementary file 7 — Supplementary material 7 (csv 12 KB) [file 41598_2021_84542_MOESM7_ESM.csv]

id	xmin	xmax	selected_model	trunc_powerlaw_mu	l1	l2	a1	aic_pl	aicw_pl	aic_tpl	aicw_tpl	aic_ln	aicw_ln	aic_exp	aicw_exp	aic_biex	aicw_biex	ksd_pl	ksp_pl	ksd_tpl	ksp_tpl	ksd_biex	ksp_biex
109484	1.01553	20.5224	boundedpl	1.336220703	0.024877781	1.010809803	0.960935326	549.0955587	7.49E-05	532.1785374	0.353243286	537.651384	0.022890768	532.552946	0.292935568	532.3094882	0.330855459	0.901529194	8.38E-58	0.789473684	5.55E-16	0.754385965	5.55E-16
149192	1.37412	22.0945	lognormal	1.270048828	0.022732437	0.96226471	1.002302655	505.415837	6.06E-06	487.8135639	0.040246815	482.5911973	0.54796653	484.2579499	0.238135038	484.8895933	0.173645557	0.927226041	2.51E-57	0.86	0	0.86	0
163026	1.01257	20.5302	boundedpl	2.109013672	0.055850732	0.890614658	0.996433588	869.1979835	0.106183449	865.0149235	0.859798692	878.4761109	0.001026448	887.481797	1.14E-05	871.536515	0.03298004	0.901241492	5.07E-113	0.678571429	2.06E-23	0.607142857	2.06E-23
201436	1.00449	7.09662	boundedpl	2.512060547	0.089317767	1.054049824	0.864403888	800.0539094	0.023795038	792.6259644	0.9759873	843.4833544	8.83E-12	859.1208961	3.55E-15	809.4424892	0.000217662	0.900446985	1.20E-122	0.532786885	4.15E-19	0.532786885	4.15E-19
203921	1.00703	11.0141	boundedpl	2.467963867	0.077394895	1.08568417	0.883058486	542.2521844	0.278243563	540.5647542	0.646913106	561.5526399	1.79E-05	571.7883523	1.07E-07	544.8788705	0.074825131	0.900697631	1.17E-79	0.64556962	8.08E-20	0.627911392	8.08E-20
222200	1	21.2568	boundedpl	2.179106445	0.054867077	1.000137003	0.912219408	980.8988138	0.134696027	977.1873719	0.861557263	1003.808773	1.43E-06	1013.818822	9.57E-09	988.063866	0.003745273	0.9	2.08E-129	0.666666667	1.07E-30	0.666666667	1.07E-30
275276	1.00688	5.55407	boundedpl	2.183295898	0.090605095	0.919040759	0.906847318	1028.914374	9.82E-06	1005.918552	0.967196201	1042.969204	8.71E-09	1071.759521	4.88E-15	1012.686866	0.032793972	0.90068294	7.33E-154	0.60130719	4.44E-16	0.602843137	4.44E-16
275361	1.02318	9.14672	boundedpl	2.065239258	0.064893137	0.983139555	0.907895542	781.6500112	0.002643372	770.1331248	0.837564893	792.5769942	1.12E-05	799.5897765	3.36E-07	773.4465241	0.159780193	0.902265611	1.80E-107	0.650943396	6.35E-26	0.650943396	6.35E-26
301307	1.31939	49.1327	boundedpl	1.27074707	0.012121482	1.003929786	0.976333364	498.4672562	0.001278369	485.2945495	0.926985711	491.1817725	0.04882911	493.0206628	0.01947013	496.4894131	0.003436681	0.924207617	7.66E-51	0.866666667	7.59E-21	0.8	7.59E-21
303963	1.00344	10.2696	boundedpl	1.71875	0.04793484	0.982683836	0.908717997	770.061645	9.26E-05	751.8221069	0.845514623	772.180606	3.21E-05	771.398828	4.74E-05	755.2240281	0.154313289	0.900343225	1.47E-96	0.645833333	1.11E-15	0.645833333	1.11E-15
314150	1.00439	11.1444	boundedpl	1.864306641	0.053465605	0.946469652	0.955377243	628.2767604	0.005392977	617.8890894	0.97158918	633.7061284	0.000357155	636.3805483	9.38E-05	625.4139863	0.022566908	0.900437117	1.43E-80	0.7125	6.66E-16	0.65	6.66E-16
351326	1.00285	27.5721	boundedpl	2.132163086	0.041363321	1.061712491	0.877082733	655.6303718	0.358349216	654.466893	0.641139703	680.1710273	1.68E-06	686.8658417	5.91E-08	668.7426585	0.000509342	0.900283787	1.61E-84	0.607142857	2.29E-19	0.607142857	2.29E-19
392319	1.01828	10.5082	boundedpl	1.494990234	0.046520681	0.90207915	0.987277788	1030.11011	2.21E-08	995.0395315	0.910225728	1013.058171	0.000111289	1011.758951	0.000213095	999.6795601	0.089449866	0.901795461	2.26E-123	0.68852459	3.69E-30	0.672131148	3.69E-30
440962	1.00663	8.09495	biexp	2.124321289	0.075099472	0.992452363	0.891603118	716.8549872	0.00177169	706.2174993	0.361650261	725.2932517	2.61E-05	734.529026	2.57E-07	705.0867231	0.636551728	0.900658439	1.06E-100	0.65	6.85E-25	0.65	6.85E-25
451715	1.01833	12.6043	biexp	1.543491211	0.043269856	0.950207974	0.96381432	661.1978291	3.13E-05	643.0682346	0.270313771	646.7770767	0.042315878	647.2060391	0.03414722	641.3036596	0.653191865	0.901800196	5.01E-78	0.761233766	6.90E-27	0.74025974	6.90E-27
463516	1.00623	9.28873	boundedpl	2.028447266	0.061520168	0.962445161	0.913738954	823.8962354	0.001729263	811.1914606	0.99235693	839.6628365	6.52E-07	847.3341518	1.41E-08	821.437272	0.005913141	0.900619201	1.03E-111	0.630630631	4.40E-25	0.630630631	4.40E-25
482113	1.01139	12.016	boundedpl	1.692324219	0.045291842	0.968970406	0.916028299	873.1604617	4.31E-05	853.4665317	0.814444554	871.5264372	9.75E-05	871.626136	9.28E-05	856.4273546	0.18532201	0.901125703	6.18E-107	0.70754717	1.50E-30	0.70754717	1.50E-30
502887	1.0245	7.14673	boundedpl	2.243291016	0.082876955	0.91903838	0.903021239	706.2957425	0.005387398	696.1131111	0.876010675	720.5082342	4.42E-06	733.9212536	5.40E-09	700.1123968	0.118597503	0.902391399	1.73E-103	0.598039216	3.33E-16	0.598039216	3.33E-16
503395	1.03247	21.9524	boundedpl	2.025546875	0.043084229	1.047526681	0.892666663	552.8919601	0.221178996	550.4289958	0.757826496	565.9397471	0.000324678	570.3248419	3.62E-05	557.6360646	0.020633584	0.903145144	2.23E-70	0.743623188	0	0.724637681	0
521144	1.05816	12.5212	biexp	1.821499023	0.05330226	0.900978013	1.006575448	534.3785067	0.004817199	525.7992556	0.351362406	528.8747473	0.075495448	533.5181212	0.007406703	524.8637417	0.560918243	0.905496224	4.83E-68	0.742424242	9.99E-16	0.696969697	9.99E-16
568531	1.02533	26.4021	boundedpl	1.157631836	0.015015309	1.039620317	0.941661908	356.4072021	0.001174453	343.1035218	0.909270594	352.7858886	0.007181148	349.037836	0.046781398	349.5845427	0.035592405	0.90247035	8.56E-35	0.794117647	3.33E-16	0.794117647	3.33E-16
576871	1.0139	18.3874	boundedpl	1.924785156	0.043383543	1.000380907	0.902458684	818.6949159	0.010614191	810.9668195	0.505849957	826.813762	0.00018319	827.5852611	0.000124558	811.0583221	0.483228104	0.90137127	5.08E-102	0.673267327	4.47E-26	0.663366337	4.47E-26
607106	1.03581	16.5041	boundedpl	1.850986328	0.036665057	1.048448685	0.891610541	600.7858984	0.028158837	593.7034683	0.971728317	618.7789579	3.49E-06	623.4466507	3.38E-07	611.8940362	0.000109022	0.903457092	1.55E-74	0.684931507	1.65E-20	0.657534247	1.65E-20
617240	1.1277	17.9025	boundedpl	1.504013672	0.031205663	0.998797704	0.963661711	659.1108494	0.000140917	642.6435571	0.530628959	647.7559739	0.041175961	646.9853402	0.060531959	643.3781157	0.367522204	0.91132368	3.51E-76	0.758888889	2.07E-24	0.722222222	2.07E-24
621422	1.00285	10.8657	pareto	2.792324219	0.10810374	0.988412051	0.967938374	517.8059403	0.512832251	517.9387951	0.479872943	539.3447648	1.08E-05	557.5210708	1.22E-09	526.3153386	0.007280865	0.900283787	1.62E-81	0.538209877	8.88E-15	0.518518519	8.88E-15
663089	1.00449	9.61033	biexp	1.443911133	0.046320948	0.922989708	0.945357627	681.2554603	1.60E-06	656.1164936	0.460153039	664.444747	0.007152289	665.1273312	0.005084213	655.8429014	0.527608858	0.900446985	1.42E-81	0.740740741	0	0.740740741	0
674705	1.00265	15.0506	boundedpl	2.014536133	0.054755445	0.995523866	0.936470678	1042.581209	0.005645826	1032.27479	0.976647551	1055.745482	7.82E-06	1062.571484	2.58E-07	1040.296077	0.017698547	0.900263951	1.46E-134	0.686567164	8.88E-16	0.656716418	8.88E-16
678217	1.01533	24.7277	boundedpl	2.027856445	0.032823181	1.226320589	0.76978269	650.2947363	0.210414983	647.6498872	0.789584003	675.191082	8.26E-07	686.6280805	2.71E-09	678.1767669	1.86E-07	0.901510092	5.93E-82	0.666666667	0	0.716049383	0
705210	1.00802	10.2666	boundedpl	2.13527832	0.066687121	0.960910233	0.921253799	653.0912233	0.018062118	646.2174526	0.56155075	661.0335621	0.000340496	668.5150969	8.08E-06	646.7981639	0.420038554	0.900795408	1.00E-89	0.674157303	4.44E-16	0.636685393	4.44E-16
710905	1.0198	33.7618	pareto	2.137695313	0.037949598	0.998561273	0.884784495	496.8609012	0.51770727	497.0026534	0.482284345	520.5307364	3.75E-06	530.8981622	2.10E-08	520.11771	4.61E-06	0.901941932	5.87E-64	0.650793651	2.26E-16	0.619047619	2.26E-16
726601	1.01213	11.9686	biexp	2.060297852	0.062198681	0.943999334	0.922814951	892.8448055	0.000866392	882.8730907	0.126778263	896.352536	0.000149976	904.1509339	3.04E-06	879.0159271	0.872202332	0.901198118	4.97E-119	0.703389831	4.70E-30	0.677966102	4.70E-30
747848	1.00319	5.20032	boundedpl	2.425800781	0.094537731	1.207451739	0.750965019	595.8810487	0.006932789	586.1621227	0.894017303	619.2776904	5.76E-08	635.6893265	1.57E-11	590.562327	0.099049821	0.900318472	1.52E-93	0.569892473	1.04E-19	0.591397849	1.04E-19
747902	1.03586	24.509	boundedpl	1.861459961	0.036707671	0.968455691	0.949971676	549.8752178	0.120670488	545.9229771	0.870601152	556.4382406	0.004533763	560.9893223	0.000465805	556.8291757	0.003728793	0.903461591	2.04E-66	0.723076923	9.14E-22	0.707692308	9.14E-22
759338	1.08674	24.1313	biexp	1.587373047	0.031287013	0.985979965	0.96480762	763.7008232	5.98E-05	750.0520895	0.055058776	751.3403019	0.028913108	748.5871271	0.114535233	744.6960892	0.801433036	0.907981521	2.02E-86	0.771084337	2.22E-16	0.734939759	2.22E-16
772438	1.0009	15.3072	biexp	1.882783203	0.052092521	0.968974597	0.968100205	910.3530283	2.67E-05	898.7601033	0.008771753	898.5550906	0.009718614	904.5875173	0.00047608	889.3260175	0.981006903	0.900089879	1.86E-113	0.761061947	5.61E-31	0.697964602	5.61E-31
773825	1.01213	19.1623	boundedpl	1.800229492	0.04200502	0.902353103	0.963503841	882.8545272	0.002103444	871.6765433	0.562599527	880.9577693	0.005430086	882.1604986	0.002976031	872.2286224	0.426890912	0.901198118	5.78E-106	0.723809524	1.11E-16	0.685714286	1.11E-16
807309	1.00285	6.04723	boundedpl	2.017060547	0.077051368	1.061670274	0.908678967	638.3649551	0.000516799	623.2685792	0.980524054	651.1317169	8.73E-07	659.9923431	1.04E-08	631.1602738	0.018958263	0.900283787	1.58E-91	0.593406593	1.49E-19	0.593406593	1.49E-19
807953	1.00125	11.92	boundedpl	1.866186523	0.055516222	0.886619633	0.989361691	269.9936614	0.167130169	267.207298	0.673140906	272.1255545	0.057559915	272.9875225	0.037406422	271.8904976	0.064738423	0.900124766	1.92E-34	0.764705882	2.78E-15	0.720294118	2.78E-15
832825	1.014	6.19225	boundedpl	2.624638672	0.087368302	1.211906741	0.753167378	369.3740528	0.220744287	366.9756785	0.73230135	386.2618316	4.75E-05	396.9092685	2.32E-07	372.4742692	0.04684746	0.901380862	9.01E-59	0.568965517	5.88E-15	0.586206897	5.88E-15
846196	1.02078	14.4418	boundedpl	1.593549805	0.033041486	1.079200426	0.872921157	690.8856774	0.000317683	674.7989638	0.988961365	701.3278902	1.72E-06	698.266726	7.93E-06	683.8496745	0.010711307	0.902036083	3.92E-81	0.675	6.66E-16	0.6875	6.66E-16
852228	1.01193	6.98259	boundedpl	2.474946289	0.08795897	1.017503826	0.841478131	588.1258448	0.056446227	582.69819	0.851599094	611.0079411	6.07E-07	624.0742753	8.82E-10	587.1498449	0.091953998	0.901178823	7.10E-90	0.584269663	4.44E-16	0.595505618	4.44E-16
872620	1.0102	8.50856	boundedpl	1.853188477	0.061015766	0.936765218	0.937865893	1087.722523	3.30E-06	1062.526247	0.977106593	1093.562489	1.78E-07	1100.536623	5.45E-09	1070.034045	0.022889923	0.901009505	4.87E-144	0.643356643	2.66E-15	0.629370629	2.66E-15
911816	1.01237	19.0345	boundedpl	2.251616211	0.057500884	0.973392306	0.936240244	833.5692243	0.214480664	830.9732963	0.785392509	857.3550006	1.47E-06	869.7478675	2.99E-09	848.458834	0.000125358	0.901222222	5.19E-113	0.651785714	1.74E-25	0.633928571	1.74E-25
932702	1.01242	11.5004	boundedpl	2.664169922	0.084569104	1.048710372	0.838668779	613.6647043	0.400310561	612.9736864	0.565522242	645.4597685	4.99E-08	657.9426973	9.72E-11	618.5866601	0.034167084	0.90122704	6.48E-94	0.580645161	4.12E-19	0.582150538	4.12E-19
93501	1.02883	14.8018	boundedpl	2.00690918	0.047825738	1.089398826	0.86248306	587.5175706	0.061532427	582.3734336	0.805636636	600.7807774	8.11E-05	601.6819386	5.17E-05	585.9805452	0.13269815	0.902802618	2.40E-76	0.63	0	0.64	0
960990	1.00245	10.8879	boundedpl	1.74050293	0.039990317	1.22830193	0.763976134	643.8104611	0.001050992	630.1081972	0.993134914	663.3281114	6.07E-08	659.65346	3.81E-07	640.3895126	0.005813651	0.900244103	1.68E-80	0.6	6.66E-16	0.6375	6.66E-16
993083	1.01789	14.6484	biexp	1.557294922	0.037462631	0.991749188	0.927526101	637.0740936	0.000141699	621.5342799	0.335579185	630.6148222	0.003580802	626.7504336	0.024724165	620.2556799	0.635974149	0.901757555	5.56E-74	0.739726027	7.63E-26	0.739726027	7.63E-26
998376	1.04346	21.9258	biexp	1.589145508	0.031270854	1.046636548	0.940384574	788.7550134	5.50E-06	774.0079297	0.008766823	772.7299377	0.016609428	772.3775244	0.019809807	764.6268572	0.95480844	0.904164604	5.01E-89	0.781609195	2.11E-15	0.75862069	2.11E-15
