# Supplementary material for: Efficient Lévy walks in virtual human foraging
Source: Sci Rep. 2021 Mar 4;11:5242. doi: 10.1038/s41598-021-84542-w (PMC7933158; doi:10.1038/s41598-021-84542-w)
Supplement: Supplementary file 8 — Supplementary material 8 (csv 13 KB) [file 41598_2021_84542_MOESM8_ESM.csv]

id	xmin	xmax	selected_model	trunc_powerlaw_mu	l1	l2	a1	aic_pl	aicw_pl	aic_tpl	aicw_tpl	aic_ln	aicw_ln	aic_exp	aicw_exp	aic_biex	aicw_biex	ksd_pl	ksp_pl	ksd_tpl	ksp_tpl	ksd_biex	ksp_biex
106093	1.01005	29.7806	boundedpl	1.780141602	0.027618199	1.104830694	0.880640636	524.7757204	0.125145466	520.8962454	0.870627586	535.9359209	0.000472072	539.0467436	9.97E-05	531.8423614	0.00365522	0.900994952	1.11E-60	0.666666667	8.88E-16	0.666666667	8.88E-16
108625	1.01178	10.4725	boundedpl	2.224814453	0.061164615	1.04938732	0.855109104	476.717204	0.152753628	473.3298006	0.830915442	496.2941397	8.57E-06	498.774664	2.48E-06	481.1900993	0.016319794	0.901164344	9.34E-67	0.590909091	9.99E-16	0.601060606	9.99E-16
11271	1.05802	10.1955	boundedpl	1.765693359	0.052766678	0.969521953	0.950428232	838.2321874	6.85E-05	819.077345	0.988261984	840.4574455	2.25E-05	843.8005279	4.23E-06	827.9598611	0.011642821	0.905483561	5.45E-108	0.733333333	1.11E-16	0.714285714	1.11E-16
128840	1.00767	7.73747	boundedpl	2.161328125	0.073686818	0.952537863	0.923140676	1061.025528	0.000232503	1044.294686	0.998813017	1087.634309	3.88E-10	1101.776717	3.29E-13	1058.200998	0.00095448	0.900761219	6.63E-151	0.613333333	6.66E-16	0.586666667	6.66E-16
161266	1.00245	16.9164	boundedpl	1.548647461	0.030065225	1.028313384	0.938751865	604.0712383	0.001117093	590.4831773	0.997009863	608.8160306	0.000104177	607.2771634	0.00022487	603.4239496	0.001543997	0.900244103	1.72E-68	0.691176471	5.55E-16	0.691176471	5.55E-16
172845	1.00225	21.1719	boundedpl	0.897563477	0.015895309	1.034375585	0.945868558	196.0078049	0.002665151	185.5404166	0.49967348	190.8240462	0.03559268	185.9677764	0.403539721	189.8293189	0.058527907	0.900224243	1.92E-18	0.793333333	7.81E-13	0.833333333	7.81E-13
220323	1.00005	9.69339	biexp	1.967055664	0.070563635	0.785414675	1.026175322	506.5424457	0.000182189	499.1053884	0.007506882	498.5276787	0.010020921	507.4932784	0.000113254	489.3574862	0.982176753	0.900005	2.02E-67	0.701492537	0	0.671641791	0
222209	1.0018	40.1024	lognormal	1.54859375	0.024693353	0.974617142	1.006072642	491.4382881	0.003633882	485.2969839	0.078331793	480.8175672	0.735581935	484.5510821	0.113738789	485.5589967	0.068713601	0.902276692	6.22E-52	0.882352941	8.88E-16	0.745098039	8.88E-16
22414	1.0096	16.4174	boundedpl	1.510888672	0.035417287	0.960966028	0.991328869	947.0261931	3.39E-06	922.3360522	0.779379626	930.0094131	0.016807375	930.2126427	0.015183404	925.1735141	0.188626204	0.900951253	7.45E-107	0.754716981	9.40E-30	0.698113208	9.40E-30
228571	1.02396	33.8272	biexp	1.440849609	0.021538193	1.059122479	0.925217529	788.8114021	4.86E-05	772.3206468	0.184983528	779.7097908	0.004598337	774.5474306	0.060756551	769.5220662	0.749613031	0.902340211	3.05E-81	0.7625	6.66E-16	0.75	6.66E-16
236386	1.02201	37.6774	boundedpl	1.410771484	0.018675799	1.025271509	0.955132385	483.5812348	0.004204569	474.1168131	0.477413324	476.4575649	0.148117625	476.155718	0.172247119	475.8768689	0.198017363	0.902153391	7.07E-49	0.875	1.11E-15	0.791666667	1.11E-15
243860	1.04307	78.8419	boundedpl	1.489511719	0.010833663	1.119746015	0.870854076	301.8930615	0.246169206	299.806143	0.698879548	305.26545	0.045596225	312.7546361	0.001078134	308.6781819	0.008276821	0.904129376	5.89E-30	0.793103448	6.66E-16	0.793103448	6.66E-16
344986	1.0139	70.4354	boundedpl	1.68953125	0.016614414	1.115878777	0.873869572	841.5431037	0.076863463	836.5716145	0.923134791	862.9288246	1.75E-06	890.914337	1.46E-12	877.1770374	1.41E-09	0.90137127	5.97E-90	0.730337079	4.44E-16	0.707865169	4.44E-16
362978	1.00225	19.8135	boundedpl	1.850771484	0.038382474	0.983174015	0.877896249	714.219928	0.024285792	706.9521383	0.91945981	726.0265258	6.63E-05	725.8749806	7.15E-05	712.5448492	0.056116557	0.900224243	1.68E-86	0.709302326	1.22E-15	0.709302326	1.22E-15
387093	1.01178	64.1917	boundedpl	2.043378906	0.035594266	1.027585436	0.930634074	816.8865185	0.475357618	816.6900174	0.524433158	832.3442595	0.000209129	856.4515664	1.22E-09	847.7566087	9.41E-08	0.901164344	6.42E-100	0.707070707	7.77E-16	0.666666667	7.77E-16
402102	1.0017	17.5461	boundedpl	1.893310547	0.040685862	1.052654801	0.887336725	658.8296981	0.035298074	652.2454059	0.949536954	670.0477784	0.000129353	672.3788224	4.03E-05	660.5418822	0.014995292	0.900169568	1.78E-81	0.691358025	0	0.691358025	0
408796	1.01079	14.3911	boundedpl	1.731962891	0.042477666	0.896991531	0.966500044	891.2637153	0.000268075	874.8175681	0.99883132	896.6797091	1.79E-05	898.7205829	6.44E-06	888.8948549	0.000876291	0.901067655	6.51E-108	0.710280374	1.11E-16	0.682242991	1.11E-16
419726	1.00846	24.5771	boundedpl	1.781484375	0.028630175	1.100944933	0.872949423	964.4091641	0.005083326	953.855778	0.99491644	991.1419508	7.97E-09	1003.328914	1.80E-11	984.4493917	2.26E-07	0.900839314	8.01E-113	0.651785714	6.44E-27	0.651785714	6.44E-27
428142	1.02421	16.8159	boundedpl	1.786264648	0.042520749	0.954112362	0.944863468	886.0461092	0.000774116	873.0387431	0.51679669	881.2081934	0.008696532	884.2018187	0.001946654	873.2209912	0.471786008	0.902363488	1.62E-107	0.726415094	9.40E-30	0.698113208	9.40E-30
454664	1.00688	37.6646	boundedpl	1.318657227	0.011047242	1.218123482	0.784069006	322.3580092	0.013947678	315.2217912	0.494438149	326.1905686	0.002052448	326.7920217	0.001519387	315.247831	0.488042335	0.90068294	1.62E-31	0.709677419	2.66E-15	0.741935484	2.66E-15
46332	1.06513	28.189	boundedpl	0.860556641	0.012796107	1.118291324	0.920618021	321.0427532	2.79E-05	301.6050008	0.463811955	307.1475403	0.029026507	302.3136603	0.325430663	303.4792124	0.181702982	0.906114667	3.42E-29	0.857142857	7.77E-16	0.892857143	7.77E-16
482185	1.08337	11.4117	boundedpl	1.827138672	0.049019638	0.906230477	0.955701063	329.9597584	0.077662677	325.093638	0.884864954	336.3058704	0.003252158	334.8618482	0.006694792	332.0344407	0.027523321	0.907695803	7.51E-43	0.658536585	1.63E-10	0.56097561	1.63E-10
514326	1.00419	22.7435	boundedpl	2.137910156	0.031122061	1.229793381	0.765015017	556.9290224	0.351443034	555.7038025	0.648497128	596.4112952	9.38E-10	608.6614731	2.05E-12	574.2853764	5.98E-05	0.900417372	1.50E-72	0.597222222	7.94E-17	0.597222222	7.94E-17
519678	1.01553	7.06151	boundedpl	1.879829102	0.062606697	1.008397405	0.87937333	413.8802647	0.008910161	404.4698917	0.984741154	426.6032847	1.54E-05	426.8515264	1.36E-05	414.5673196	0.006319657	0.901529194	8.51E-57	0.571428571	9.55E-15	0.589285714	9.55E-15
528100	1.00424	16.6513	boundedpl	1.62652832	0.034764657	1.066489123	0.917965471	790.3058793	0.000337137	774.325389	0.995234787	795.5524054	2.45E-05	793.2906937	7.58E-05	785.2012219	0.004327813	0.90042231	1.39E-91	0.692307692	1.84E-26	0.692307692	1.84E-26
534312	1.01074	24.7049	pareto	2.267299805	0.040220689	1.229017087	0.763372776	487.5298714	0.524765799	487.7283802	0.475181899	520.9265369	2.94E-08	531.9268173	1.20E-10	505.9583621	5.23E-05	0.901062813	1.01E-65	0.584615385	5.47E-15	0.584615385	5.47E-15
544513	1.01671	30.3051	boundedpl	1.497836914	0.021149337	1.029443248	0.950149893	556.0053867	0.006738897	546.0351307	0.985376944	558.2807373	0.002160244	557.7370235	0.002835102	557.6994873	0.002888814	0.901643573	7.72E-59	0.706896552	2.22E-16	0.672413793	2.22E-16
599564	1.09371	17.2605	boundedpl	1.315004883	0.027811141	0.983009779	0.987769142	732.2469974	1.42E-06	706.119106	0.668365971	714.0940114	0.012396116	709.8070935	0.10572508	708.4013972	0.213511416	0.908568025	2.03E-80	0.766233766	7.99E-28	0.753246753	7.99E-28
632371	1.00319	61.9106	pareto	2.191782227	0.022638843	1.212383611	0.78494105	415.6718172	0.673875422	417.1233494	0.326124491	447.3818948	8.77E-08	483.3716804	1.34E-15	472.3167538	3.38E-13	0.900318472	1.70E-53	0.57490566	5.96E-14	0.58490566	5.96E-14
656661	1.00955	14.3053	boundedpl	1.560302734	0.039061997	0.948705572	0.952921491	1110.422717	3.16E-07	1081.451045	0.618286107	1096.173032	0.000392962	1093.563196	0.001449003	1082.425281	0.379871611	0.900946394	6.13E-129	0.71875	1.33E-15	0.7109375	1.33E-15
68129	1.06888	39.8222	boundedpl	1.875317383	0.026625155	1.133155548	0.854320456	478.9906871	0.318354427	477.5884697	0.641798258	490.542337	0.00098742	495.6106812	7.83E-05	483.2011277	0.038781565	0.906443946	5.15E-57	0.727272727	5.55E-16	0.727272727	5.55E-16
696496	1.00005	20.3037	boundedpl	2.028823242	0.037170444	1.110653703	0.840293798	562.3076259	0.201565592	559.5549537	0.798273211	586.5695223	1.09E-06	592.1823954	6.56E-08	576.5844601	0.000160045	0.900005	2.02E-71	0.605633803	7.47E-18	0.618802817	7.47E-18
70330	1.0002	16.4009	boundedpl	2.163959961	0.054203338	0.992016127	0.915117392	858.867451	0.08468304	854.1067463	0.915314463	889.1642479	2.23E-08	901.3756941	4.98E-11	879.7487504	2.47E-06	0.900019994	2.02E-114	0.670438596	1.55E-15	0.649122807	1.55E-15
764193	1.37364	64.9739	biexp	1.180834961	0.006821776	1.252508925	0.778750358	283.4647204	3.22E-05	276.0451019	0.001314597	281.9240792	6.95E-05	277.8105318	0.000543794	262.7805755	0.998039892	0.927200976	9.82E-28	0.75	1.91E-14	0.791666667	1.91E-14
769793	1.0171	18.6733	biexp	1.596665039	0.03447922	1.00585482	0.954436193	648.1939147	0.000587525	635.5648411	0.324634477	639.3085111	0.049942125	637.6823232	0.112613184	634.6527218	0.512222689	0.901681611	5.88E-74	0.739726027	5.38E-24	0.712328767	5.38E-24
776917	1.00603	12.1978	boundedpl	2.103266602	0.060821144	0.970526504	0.930604587	824.6783041	0.017997232	816.6905317	0.976626387	843.4985928	1.47E-06	849.8139064	6.27E-08	827.0952807	0.005374845	0.900599564	1.06E-110	0.627272727	8.88E-16	0.6	8.88E-16
792292	1.06532	3.95022	biexp	3.114052734	0.088018849	1.500993666	0.54524251	97.39848904	0.274756674	98.45603843	0.161921425	110.5157061	0.000389566	112.2141264	0.000166638	96.01108695	0.549817788	0.906131214	6.82E-18	0.411764706	0.006461647	0.411764706	0.006461647
793163	1.00722	29.0967	boundedpl	1.905019531	0.040016834	0.82605617	1.004013087	361.6698064	0.298712445	360.7853869	0.464839007	362.3383341	0.213837744	368.5446824	0.009602691	367.9376734	0.013007783	0.90071721	1.48E-43	0.860465116	7.77E-16	0.715930233	7.77E-16
795971	1.01074	10.4071	boundedpl	2.106274414	0.068967181	0.918216713	0.942500715	1093.41881	0.000791057	1079.823891	0.708446863	1102.034749	1.06E-05	1115.796091	1.09E-08	1081.605103	0.290751421	0.901062813	4.28E-149	0.668918919	1.22E-15	0.641891892	1.22E-15
815843	1.0265	24.3603	biexp	1.286484375	0.020886799	1.080920269	0.905348652	429.8582411	0.000399997	416.6744736	0.291658969	420.7718864	0.037595291	416.9380884	0.255641939	415.9705149	0.414703805	0.902581484	6.52E-44	0.837209302	7.77E-16	0.837209302	7.77E-16
843670	1.01119	25.1146	boundedpl	1.943261719	0.038547681	1.059556069	0.871121753	453.3138449	0.260840862	451.4745332	0.654300268	460.1515963	0.008542339	463.6554643	0.001481568	455.811096	0.074834947	0.901106365	1.09E-55	0.763636364	5.55E-16	0.763636364	5.55E-16
844465	1.01242	21.8528	biexp	1.462011719	0.021426725	1.186202662	0.809692052	459.5845	0.001814944	449.339541	0.304458359	465.3847007	9.99E-05	463.2027312	0.000297286	447.6935988	0.693329557	0.90122704	1.10E-49	0.714285714	7.77E-16	0.755102041	7.77E-16
857071	1.14791	28.4554	boundedpl	0.426196289	0.008381268	1.250373255	0.779058592	251.8788063	2.49E-06	226.6568441	0.745614572	233.0453053	0.030568748	229.1041382	0.219326557	236.8826095	0.004487636	0.913509725	1.10E-21	0.95	5.55E-16	0.95	5.55E-16
906923	1.0008	7.82287	boundedpl	2.15987793	0.077949317	0.974525798	0.919755856	701.3209195	0.005948238	691.21457	0.931009812	714.3605021	8.77E-06	724.8138578	4.71E-08	696.5997885	0.063033135	0.900079904	1.90E-99	0.646565657	7.77E-16	0.636363636	7.77E-16
924640	1.00722	11.6131	boundedpl	1.935258789	0.054475371	0.997944877	0.93194503	598.0622633	0.014688128	589.9259055	0.858527242	605.091454	0.000437116	606.307388	0.000237991	593.7620409	0.126109522	0.90071721	1.17E-77	0.688311688	1.90E-22	0.675324675	1.90E-22
926089	1.0017	13.2224	boundedpl	1.55949707	0.038308757	1.010986642	0.929661796	807.4674966	1.27E-05	786.131674	0.545043384	798.7012063	0.00101623	795.8074446	0.004318811	786.5166487	0.449608887	0.900169568	1.75E-94	0.70212766	0	0.691489362	0
929298	1.00265	9.64901	boundedpl	1.773911133	0.051666267	1.049243068	0.917584681	637.1950843	0.000839017	623.1287583	0.951118366	641.4013201	0.000102423	642.3936994	6.24E-05	629.10673	0.047877835	0.900263951	1.64E-81	0.654320988	0	0.654320988	0
940451	1.00449	61.9525	boundedpl	1.345888672	0.008312864	1.126131502	0.866907757	205.7610682	0.236962179	203.4814208	0.740795254	210.8645082	0.018470605	215.6034972	0.001727519	215.2696315	0.002041365	0.900446985	1.84E-19	0.736842105	5.31E-10	0.736842105	5.31E-10
954274	1.0024	14.6962	boundedpl	2.211279297	0.054984077	1.057620025	0.877025935	555.6465243	0.231354119	553.2501554	0.766729405	578.2746405	2.82E-06	582.3334081	3.71E-07	565.2367856	0.00191328	0.900239139	1.70E-75	0.653333333	0	0.626666667	0
978167	1.06231	33.703	boundedpl	1.382841797	0.011612005	1.234821045	0.768569859	273.6137282	0.0589904	268.6387114	0.709728927	282.1689104	0.000818554	283.0556011	0.000525418	270.8928702	0.229936625	0.905865414	3.91E-28	0.62962963	3.89E-12	0.703703704	3.89E-12
989093	1.00703	18.3109	boundedpl	1.804365234	0.035312505	1.112167595	0.862420989	694.3416258	0.013690283	685.7943293	0.98273014	711.4806495	2.60E-06	713.0949537	1.16E-06	697.0266096	0.00357582	0.900697631	1.14E-83	0.669698795	2.22E-16	0.686746988	2.22E-16
992235	1.00125	22.0343	boundedpl	1.282026367	0.018750471	1.077630506	0.904982423	600.8760217	4.13E-05	580.6850493	0.999768249	602.8809981	1.51E-05	602.113075	2.22E-05	598.2530317	0.00015313	0.900124766	1.88E-61	0.754098361	1.63E-23	0.754098361	1.63E-23
