# Supplementary material for: Efficient Lévy walks in virtual human foraging
Source: Sci Rep. 2021 Mar 4;11:5242. doi: 10.1038/s41598-021-84542-w (PMC7933158; doi:10.1038/s41598-021-84542-w)
Supplement: Supplementary file 9 — Supplementary material 9 (csv 12 KB) [file 41598_2021_84542_MOESM9_ESM.csv]

id	xmin	xmax	selected_model	trunc_powerlaw_mu	l1	l2	a1	aic_pl	aicw_pl	aic_tpl	aicw_tpl	aic_ln	aicw_ln	aic_exp	aicw_exp	aic_biex	aicw_biex	ksd_pl	ksp_pl	ksd_tpl	ksp_tpl	ksd_biex	ksp_biex
103675	1.01607	12.429	boundedpl	2.298613281	0.064809685	1.01479072	0.87892876	353.5257288	0.390393257	352.7546297	0.574042901	367.891745	0.000296457	370.1872982	9.41E-05	358.3398888	0.03516582	0.901581668	9.22E-50	0.591836735	1.79E-13	0.591836735	1.79E-13
129114	1.44031	32.4188	boundedpl	0.528032227	0.007468567	1.005118426	0.969897412	377.0058301	4.15E-08	343.0333862	0.988548557	359.7708711	0.00022935	352.4642653	0.008853371	355.1011957	0.00236868	0.930570621	3.53E-35	0.833333333	3.68E-16	0.833333333	3.68E-16
1386	1.04403	54.9208	pareto	2.219443359	0.028309669	1.222601781	0.772272356	640.9797334	0.612640382	641.8965827	0.387359613	682.0763109	7.30E-10	710.1437836	5.87E-16	678.7736889	3.80E-09	0.904217371	5.92E-84	0.573170732	1.33E-15	0.585365854	1.33E-15
149698	1.0412	17.0942	boundedpl	1.706396484	0.028527056	1.222401201	0.772354523	403.8183637	0.051697297	398.0642066	0.918263228	412.5986277	0.000641	411.1956708	0.001292724	405.0372271	0.02810574	0.903957086	3.01E-48	0.70212766	8.88E-16	0.70212766	8.88E-16
228820	1.19206	21.9312	boundedpl	1.430268555	0.024371575	1.047854597	0.936311051	595.5436052	0.000228029	580.0489093	0.527984138	585.9470188	0.027660668	583.2203085	0.108133508	580.9528572	0.335993658	0.916111397	3.73E-67	0.743064516	1.55E-15	0.726935484	1.55E-15
244820	1.0102	14.5063	boundedpl	1.659936523	0.037889613	0.936478141	0.920025237	730.1286359	0.000505696	715.1332262	0.912223824	732.7521235	0.000136209	729.7943651	0.000597689	719.8438625	0.086536582	0.901009505	8.52E-87	0.692674419	1.22E-15	0.642790698	1.22E-15
294075	1.0002	19.7191	boundedpl	2.17878418	0.054897254	1.032522986	0.889891228	848.9933964	0.125090526	845.7026132	0.648349104	867.7287091	1.07E-05	873.1250229	7.20E-07	847.8055496	0.226548962	0.900019994	2.02E-112	0.625	8.74E-25	0.625	8.74E-25
306918	1.00005	17.1903	boundedpl	1.673740234	0.038177465	0.962877229	0.958862515	559.7149439	0.008853178	550.3557711	0.953713106	559.0581017	0.012295061	560.4559915	0.006111992	558.1848143	0.019026663	0.900005	2.02E-65	0.707692308	7.56E-21	0.692307692	7.56E-21
311574	1.01548	14.5225	boundedpl	1.639150391	0.031902737	1.130453416	0.858739331	504.5014543	0.006301634	494.4116755	0.978184518	518.0803827	7.09E-06	515.7670113	2.26E-05	502.7034312	0.015484205	0.90152442	8.16E-60	0.627118644	1.02E-17	0.661016949	1.02E-17
320469	1.23847	38.1357	boundedpl	0.584321289	0.005546725	1.154424625	0.88823646	256.995503	2.20E-05	235.7112844	0.922992004	250.1820874	0.000665125	243.259579	0.021188811	241.3470646	0.05513201	0.919255001	2.78E-22	0.8	1.04E-14	0.85	1.04E-14
321920	1.0002	14.9631	boundedpl	2.136621094	0.060673072	0.890022676	0.990799618	701.8257438	0.099000212	697.4121875	0.899554982	716.0238971	8.18E-05	724.6699403	1.08E-06	710.398137	0.001361961	0.900019994	2.01E-93	0.666666667	3.87E-21	0.612903226	3.87E-21
331559	1.06301	53.4677	boundedpl	1.035654297	0.007205092	1.227395563	0.777326294	227.4205876	0.014695836	219.1392764	0.923545249	227.3942898	0.014890346	226.3856797	0.024655948	226.5944242	0.022212293	0.905927913	6.26E-20	0.789473684	7.62E-14	0.842105263	7.62E-14
333883	1.51611	18.5823	boundedpl	1.070136719	0.01475939	1.200743334	0.797743157	197.20979	0.012532327	189.1446799	0.706883936	196.6467519	0.016607103	192.53149	0.129990505	192.4710801	0.133976766	0.934041875	7.36E-23	0.789473684	9.63E-12	0.789473684	9.63E-12
337513	1.04293	23.6536	boundedpl	1.705107422	0.032763473	1.021164418	0.953101862	600.9457717	0.020484388	593.3967131	0.89264798	599.2919524	0.046832278	602.4960672	0.009435841	600.1431296	0.030599513	0.904116156	1.16E-69	0.720588235	5.55E-16	0.705882353	5.55E-16
347332	1.0102	11.3682	pareto	2.793129883	0.092652547	1.20196408	0.751053515	487.768839	0.528564325	488.1452505	0.437886067	509.8433629	8.51E-06	525.5569558	3.29E-09	493.2839271	0.033536032	0.901009505	9.39E-77	0.605263158	7.77E-16	0.657894737	7.77E-16
39078	1.01548	8.21601	boundedpl	2.024956055	0.068045069	0.919752349	0.94485264	506.5705869	0.015789694	498.426797	0.926350257	512.7215739	0.00072896	518.347062	4.38E-05	504.0001388	0.057087292	0.90152442	7.02E-70	0.666666667	0	0.652173913	0
394370	1.00424	30.3175	boundedpl	1.648334961	0.024313621	1.081815028	0.907186978	756.3929559	0.008036212	746.7624521	0.99149079	765.5992664	8.05E-05	772.4057653	2.68E-06	762.4451361	0.000389796	0.90042231	1.43E-83	0.746987952	2.22E-16	0.698795181	2.22E-16
426195	1.00045	32.0417	boundedpl	1.057299805	0.00857855	1.224538469	0.779165124	167.1676853	0.056397475	161.6147766	0.905854547	170.509312	0.010608028	169.0094465	0.022455684	172.1484229	0.004674189	0.90004497	1.99E-15	0.733333333	7.01E-10	0.8	7.01E-10
430627	1.02859	23.4165	exponential	1.005039062	0.016668256	1.024025895	0.957805009	588.7085813	3.34E-08	557.3985248	0.20989877	562.963345	0.01299046	555.6839955	0.494669586	556.8048351	0.28244115	0.902779653	4.27E-56	0.818181818	5.55E-16	0.818181818	5.55E-16
455248	1.00409	23.4637	boundedpl	1.375107422	0.02321479	1.026064814	0.945718384	734.6436055	2.38E-05	714.0753403	0.6974409	723.1709328	0.00738626	719.1775199	0.054398032	716.2026497	0.240750975	0.900407496	1.49E-76	0.789473684	7.77E-16	0.789473684	7.77E-16
479473	1.00245	14.7747	boundedpl	1.815644531	0.046172848	0.86701908	0.977876329	1102.430187	0.000174066	1085.12978	0.994147359	1103.688498	9.28E-05	1110.439014	3.17E-06	1095.494236	0.005582616	0.900244103	1.50E-135	0.688888889	2.22E-16	0.674074074	2.22E-16
481648	1.01637	6.77091	boundedpl	2.68640625	0.110137848	1.034068243	0.910930192	489.0104948	0.192662851	486.2703835	0.758238074	507.1935918	2.17E-05	525.0720995	2.85E-09	491.7458523	0.049070746	0.901610254	5.82E-78	0.597402597	1.17E-17	0.597402597	1.17E-17
524303	1.00439	4.77604	boundedpl	2.585429688	0.106943603	1.142144648	0.849314796	438.6289117	0.044581572	432.5904487	0.912832181	459.8352536	1.11E-06	475.3750335	4.68E-10	438.7208166	0.042579295	0.900437117	1.49E-71	0.516126761	2.21E-14	0.535211268	2.21E-14
539592	1.03315	19.0329	boundedpl	2.13184082	0.051666267	1.049243068	0.917584681	433.0134907	0.353850091	431.9280083	0.608875949	442.1505562	0.003670547	446.3949999	0.000439604	437.7483341	0.03316356	0.903208683	3.24E-57	0.660714286	1.11E-16	0.642857143	1.11E-16
54154	1.00285	18.57	boundedpl	1.522866211	0.030718649	0.984029611	0.977155961	668.6766376	0.000476524	653.3943467	0.99218345	666.484328	0.001426063	666.0632471	0.001760253	664.3461589	0.00415371	0.900283787	1.65E-74	0.72972973	1.04E-22	0.689189189	1.04E-22
544466	1.00125	15.4936	boundedpl	2.374882813	0.066655659	1.015133194	0.886057342	471.2497892	0.446282111	470.8458437	0.546166579	489.1123571	5.90E-05	495.3289647	2.64E-06	479.4247094	0.007489419	0.900124766	1.87E-66	0.590909091	1.90E-14	0.550757576	1.90E-14
563172	1.22528	23.1744	boundedpl	1.095864258	0.017140132	0.99311565	0.982634382	358.7128828	0.000357765	343.1508885	0.856725819	352.1325928	0.009604827	347.2969166	0.10778127	350.177391	0.025530318	0.9183857	2.00E-37	0.764705882	1.05E-14	0.705882353	1.05E-14
581511	1.00807	16.2464	boundedpl	2.186303711	0.052043823	1.105519293	0.894612552	682.8455872	0.170114961	679.6759854	0.829875233	714.2289253	2.61E-08	721.648494	6.38E-10	702.373572	9.78E-06	0.90080029	9.83E-92	0.659340659	9.71E-22	0.626373626	9.71E-22
587769	1.00265	8.31525	boundedpl	1.602895508	0.050750236	0.999630131	0.933736641	621.0865343	5.16E-05	601.3481311	0.997099596	623.3508647	1.66E-05	623.3855258	1.63E-05	613.0873148	0.002815835	0.900263951	1.66E-78	0.666666667	1.22E-15	0.653846154	1.22E-15
589500	1.0017	16.0315	boundedpl	1.533984375	0.03447922	1.00585482	0.954436193	690.808255	0.000192885	673.9790178	0.870402153	684.1316117	0.005433907	682.1714543	0.014479547	678.1252345	0.109491508	0.900169568	1.78E-78	0.743589744	1.22E-15	0.717948718	1.22E-15
598015	1.21116	32.7506	exponential	1.105908203	0.012068634	1.021707007	0.958666581	232.6725429	0.006308764	224.5415293	0.367765869	226.9094528	0.112559814	224.1499134	0.447311146	227.9754848	0.066053747	0.917434285	3.58E-23	0.857142857	9.22E-12	0.761904762	9.22E-12
633880	1.03044	12.9734	boundedpl	1.535917969	0.03687212	1.011657067	0.941036625	545.028879	0.000692344	530.4896587	0.994199571	547.6712111	0.000184734	545.8035419	0.000470009	541.3062251	0.004453342	0.902953777	3.05E-64	0.698412698	1.01E-20	0.698412698	1.01E-20
664021	1.01872	5.71014	boundedpl	1.724550781	0.070509989	0.906240764	0.94266478	496.0938178	0.000177079	478.8249663	0.995520367	501.799202	1.02E-05	505.7970816	1.38E-06	489.7184796	0.004290953	0.901838052	5.73E-69	0.588235294	6.66E-16	0.588235294	6.66E-16
674773	1.06527	48.3455	boundedpl	1.652094727	0.022187997	0.985207663	0.986189146	304.5781508	0.277466427	303.2283245	0.54490587	305.5587963	0.169928401	312.1324116	0.006350728	315.2318684	0.001348295	0.906127078	2.65E-33	0.84375	1.35E-14	0.71875	1.35E-14
684100	1.00896	31.7406	boundedpl	1.196572266	0.013187296	1.053119229	0.93148003	423.5803037	0.000769102	409.2503119	0.994723119	422.9151666	0.001072548	422.1841558	0.001545801	421.7826905	0.00188943	0.900888029	1.41E-40	0.725	0	0.7	0
702966	1.09417	85.4413	boundedpl	1.217788086	0.005553589	1.225994174	0.779559319	154.2380504	0.255295172	152.5469579	0.594646244	156.4457018	0.084655891	157.6454506	0.046465974	159.4475052	0.018872258	0.908606219	6.21E-14	0.769230769	3.85E-10	0.846153846	3.85E-10
721780	1.00841	18.8069	boundedpl	1.632167969	0.032956767	1.024574088	0.951140211	510.3592966	0.012883035	501.730877	0.963065179	513.3556634	0.00287982	511.3983473	0.007662865	510.2643919	0.013509101	0.900834438	1.24E-58	0.679655172	2.22E-16	0.637931034	2.22E-16
749685	1.01242	10.8335	boundedpl	1.610576172	0.044192309	1.027436902	0.899083885	613.0079485	0.000247833	596.7282285	0.849679173	614.5716741	0.000113397	611.9478026	0.000421082	600.2028381	0.149538516	0.90122704	8.14E-75	0.702702703	1.72E-24	0.716216216	1.72E-24
749738	1.03465	44.7187	boundedpl	1.666865234	0.022569656	0.989367709	0.981658779	495.8345699	0.127772113	492.09689	0.828062196	497.9687406	0.043954848	509.2806743	0.000153692	511.2592239	5.71E-05	0.90334893	3.31E-54	0.754716981	3.24E-17	0.679245283	3.24E-17
763068	1.01828	13.5914	pareto	2.589726563	0.073439804	1.054862747	0.839903797	487.7538013	0.50703809	487.8603244	0.480739034	513.996518	1.02E-06	522.8384436	1.22E-08	495.2045865	0.012221461	0.901795461	5.50E-73	0.597222222	7.94E-17	0.597222222	7.94E-17
781862	1.00125	14.8531	boundedpl	2.328583984	0.069228971	0.892000329	0.947596534	647.7523274	0.269724065	645.7860177	0.720938827	663.8508648	8.61E-05	674.1408442	5.02E-07	654.4977773	0.009250471	0.900124766	1.83E-90	0.655555556	1.11E-16	0.6	1.11E-16
825011	1.16039	26.8372	biexp	1.586674805	0.021870528	1.133518639	0.851834751	487.988988	0.008901997	480.4441815	0.387098353	491.1825033	0.001803119	490.1994661	0.002947733	479.5701854	0.599248798	0.913821919	8.76E-56	0.730769231	8.88E-16	0.75	8.88E-16
846031	1.01213	11.0945	boundedpl	2.16621582	0.062116396	1.001934813	0.900511113	602.4223688	0.070305939	597.2628389	0.927619133	621.8105364	4.33E-06	627.0583484	3.14E-07	609.4727152	0.002070278	0.901198118	7.57E-83	0.597560976	1.33E-15	0.585365854	1.33E-15
893284	1.80569	22.1931	boundedpl	0.657421875	0.013309725	0.984230884	0.993072343	513.6954861	1.95E-09	473.6405402	0.970655621	483.6129562	0.006631054	481.7022172	0.017238293	483.9960878	0.005475031	0.944619369	5.65E-57	0.888888889	1.23E-25	0.888888889	1.23E-25
897805	1.20416	46.0226	exponential	0.972329102	0.010191392	0.999787914	0.977553638	502.4942635	6.62E-07	477.4909383	0.177917105	480.2752383	0.044219581	474.9748603	0.626003963	477.8076729	0.151858689	0.91695452	8.18E-46	0.857142857	0	0.833333333	0
918427	1.00449	15.8343	boundedpl	2.117929688	0.052052757	1.075791767	0.897496701	776.7122378	0.075661299	771.7086636	0.923392066	800.7205962	4.63E-07	804.5809336	6.72E-08	785.4755755	0.000946105	0.900446985	1.30E-102	0.62745098	3.33E-16	0.588235294	3.33E-16
940788	1.01922	33.1734	boundedpl	1.772246094	0.023797372	1.129410992	0.856590639	468.8117019	0.186136297	465.8656775	0.811992699	484.3728579	7.78E-05	488.828697	8.38E-06	478.1059781	0.001784862	0.901885311	7.35E-54	0.679245283	3.24E-17	0.679245283	3.24E-17
964366	1.00419	17.0551	boundedpl	2.062231445	0.043768328	1.112248707	0.836154559	489.793574	0.218196921	487.2686168	0.771145103	508.655369	1.75E-05	512.6964494	2.32E-06	495.8354764	0.010638152	0.900417372	1.56E-63	0.634920635	3.36E-17	0.634920635	3.36E-17
969516	1.00125	13.0476	boundedpl	1.790830078	0.039074377	1.074435248	0.863949334	625.5159423	0.005175322	615.1378783	0.92790887	638.181419	9.20E-06	636.7719161	1.86E-05	620.3977062	0.066888001	0.900124766	1.85E-77	0.657337662	1.31E-21	0.662337662	1.31E-21
971160	1.05688	27.2285	boundedpl	2.135224609	0.044852084	0.942463043	0.954839278	599.2905538	0.375953605	598.2770558	0.624040185	621.5005451	5.65E-06	633.1725952	1.65E-08	626.1958987	5.40E-07	0.905382076	3.01E-78	0.671052632	7.77E-16	0.605263158	7.77E-16
980016	1.1895	37.7768	boundedpl	1.802753906	0.023043802	1.10106141	0.88043229	506.970374	0.191945938	504.0964459	0.80768961	520.50364	0.000221038	528.4842339	4.09E-06	521.4266779	0.000139326	0.915930759	1.21E-60	0.75	1.11E-16	0.75	1.11E-16
