# Supplementary material for: Efficient Lévy walks in virtual human foraging
Source: Sci Rep. 2021 Mar 4;11:5242. doi: 10.1038/s41598-021-84542-w (PMC7933158; doi:10.1038/s41598-021-84542-w)
Supplement: Supplementary file 10 — Supplementary material 10 (csv 18 KB) [file 41598_2021_84542_MOESM10_ESM.csv]

player_id	condition	score	high_low	diffusion_exponent	#eorientations	total_intermovement_duration	intermovement_powerlaw_exponent	movement_powerlaw_exponent	total_game_time	reorientation_rate
103675	home_range	0	lo	1.321926814	63	149.63789	1.36984375	2.298613281	459.27317	0.137173264
109484	home_range	7	hi	0.764115369	171	336.1665	1.223374023	1.336220703	717.1353	0.238448728
129114	home_range	0	lo	1.021815147	85	156.7646	1.506484375	0.528032227	681.57	0.124712062
1386	home_range	2	lo	1.792847784	45	72.7334	1.081630859	2.219443359	611.789	0.073554771
149192	home_range	6	hi	1.310670904	221	343.7615	1.128144531	1.270048828	843.1143	0.262123416
149698	home_range	1	lo	0.589203983	47	32.3871	1.228852539	1.706396484	349.0968	0.134633145
163026	home_range	17	hi	0.445265682	221	692.564	1.097583008	2.109013672	1359.5811	0.162550068
201436	home_range	19	hi	0.55623619	205	209.1126	1.143720703	2.512060547	740.6536	0.276782561
203921	home_range	8	hi	0.972679487	85	131.86072	1.591992188	2.467963867	479.17297	0.177388971
211618	home_range	13	hi	0.899282479	530	197.3012	1.807749023	NaN	698.2984	0.758987848
222200	home_range	13	hi	1.285918196	123	239.6247	1.210375977	2.179106445	1102.3933	0.111575424
228820	home_range	1	lo	1.010211305	396	776.1812	1.052841797	1.430268555	1516.2525	0.261170221
244820	home_range	0	lo	1.168471737	53	36.0574	1.627441406	1.659936523	587.83	0.090162122
275276	home_range	20	hi	0.688058603	317	624.1477	1.032216797	2.183295898	1277.8754	0.248068004
275361	home_range	7	hi	1.092909635	160	260.369	1.026147461	2.065239258	741.539	0.215767478
294075	home_range	0	lo	1.257793159	132	145.414	1.375483398	2.17878418	688.5465	0.191708185
301307	home_range	10	hi	1.521337197	181	1811.1761	1.264301758	1.27074707	1357.0523	0.133377321
303963	home_range	15	hi	0.745651712	179	292.0032	1.200170898	1.71875	852.5759	0.209951982
306918	home_range	1	lo	0.683238773	28	16.0165	NaN	1.673740234	364.2071	0.076879336
311574	home_range	0	lo	1.11760433	30	33.23566	0.906049805	1.639150391	348.78066	0.086013944
314150	home_range	8	hi	0.980851755	83	231.5835	0.533510742	1.864306641	622.91	0.133245573
320469	home_range	0	lo	1.166546755	124	169.417	0.711079102	0.584321289	596.732	0.207798476
321920	home_range	0	lo	1.107134444	12	41.1331	NaN	2.136621094	430.4782	0.027875976
331559	home_range	0	lo	0.812661156	127	15.57187	1.686630859	1.035654297	452.75467	0.280505113
333883	home_range	0	lo	0.39637135	300	1063.0641	1.266396484	1.070136719	840.3825	0.356980304
337513	home_range	2	lo	0.524016663	130	235.1717	1.020400391	1.705107422	697.17	0.18646815
347332	home_range	2	lo	1.241055706	148	118.6925	1.561591797	2.793129883	543.5021	0.272308055
351326	home_range	8	hi	0.769022756	75	72.7804	1.333051758	2.132163086	452.596	0.1657107
39078	home_range	2	lo	0.951807055	29	56.8003	1.721113281	2.024956055	367.5216	0.078906927
392319	home_range	15	hi	0.334795954	221	303.2044	0.890742187	1.494990234	936.9297	0.235876822
394370	home_range	0	lo	1.210536945	19	79.82861	NaN	1.648334961	567.38143	0.033487173
426195	home_range	0	lo	0.996446185	16	60.0606	1.066162109	1.057299805	427.84	0.037397158
430627	home_range	0	lo	1.1520808	134	139.2619	1.212416992	1.005039062	705.552	0.189922217
440962	home_range	9	hi	0.249305467	63	114.6875	1.069116211	2.124321289	493.5123	0.127656393
451715	home_range	6	hi	0.747453594	82	252.3425	0.79003418	1.543491211	641.4634	0.127832703
455248	home_range	0	lo	1.524345229	43	88.3294	1.010302734	1.375107422	678.0007	0.063421763
463516	home_range	8	hi	1.253444089	75	62.7926	1.138779297	2.028447266	555.106	0.13510933
479473	home_range	0	lo	1.233415362	221	447.73787	1.321074219	1.815644531	1116.27056	0.197980676
481648	home_range	3	lo	-0.169041652	91	95.662	1.587695313	2.68640625	480.064	0.189558059
482113	home_range	10	hi	0.676320062	191	323.1363	1.829287109	1.692324219	732.9876	0.260577396
502887	home_range	30	hi	0.969096639	222	306.2735	1.123203125	2.243291016	937.8997	0.236699084
503395	home_range	9	hi	1.394683182	122	180.3216	0.983823242	2.025546875	573.0097	0.212910881
521144	home_range	6	hi	0.442471905	57	25.5914	1.739750977	1.821499023	341.9102	0.16671044
524303	home_range	4	lo	0.432412625	32	23.09659	2.076088867	2.585429688	319.945	0.10001719
539592	home_range	0	lo	1.171465587	50	104.3006	1.294648438	2.13184082	392.5977	0.127356834
54154	home_range	2	lo	0.566876686	118	132.4414	0.851103516	1.522866211	638.6301	0.184770495
544466	home_range	0	lo	0.701001468	1	49.5315	NaN	2.374882813	321.9757	0.003105824
563172	home_range	0	lo	1.140892951	160	212.8296	1.040917969	1.095864258	653.5889	0.244802199
568531	home_range	8	hi	0.873701496	159	588.974	1.685825195	1.157631836	1105.16	0.143870571
576871	home_range	5	hi	0.856136487	201	187.2254	0.95847168	1.924785156	648.2128	0.310083355
581511	home_range	0	lo	0.468371286	0	0	NaN	2.186303711	396.6756	NaN
587769	home_range	2	lo	0.4052355	134	184.2725	0.950253906	1.602895508	762.725	0.175685863
589500	home_range	4	lo	0.949818752	87	168.72589	1.293037109	1.533984375	600.71747	0.144826819
598015	home_range	2	lo	0.02262795	216	152.1406	1.751889648	1.105908203	594.9307	0.363067497
607106	home_range	10	hi	-0.041752833	53	44.8867	1.03409668	1.850986328	455.7929	0.116280881
617240	home_range	9	hi	0.995081406	152	444.04364	1.197592773	1.504013672	918.07197	0.165564362
621422	home_range	8	hi	0.292028513	190	129.7435	0.025244141	2.792324219	538.8343	0.352613039
633880	home_range	2	lo	0.637313692	114	30.166	1.290029297	1.535917969	510.3667	0.223368805
663089	home_range	17	hi	1.012274114	286	838.5669	1.326982422	1.443911133	1304.3526	0.219265864
664021	home_range	0	lo	0.848187971	10	14.3163	1.410019531	1.724550781	331.043	0.030207556
674705	home_range	21	hi	0.439877495	113	244.3599	0.77230957	2.014536133	848.8183	0.133126253
674773	home_range	0	lo	0.810631809	90	196.4292	1.145332031	1.652094727	675.017	0.133329975
678217	home_range	33	hi	0.980374596	237	417.745	1.44144043	2.027856445	897.84	0.263966854
684100	home_range	0	lo	1.403074974	253	137.4523	1.315649414	1.196572266	756.3089	0.334519401
702966	home_range	0	lo	1.269893742	166	267.227	1.166386719	1.217788086	951.5074	0.17446002
705210	home_range	18	hi	0.647739981	213	429.401	1.255224609	2.13527832	951.746	0.223799207
710905	home_range	12	hi	0.69091094	83	63.0564	1.650913086	2.137695313	406.9386	0.203961974
721780	home_range	2	lo	0.41063704	67	49.4457	NaN	1.632167969	413.0582	0.162204745
726601	home_range	16	hi	0.843925834	124	241.9111	0.833916016	2.060297852	772.5626	0.160504793
747848	home_range	21	hi	1.40654335	234	344.867	0.735786133	2.425800781	735.896	0.317979715
747902	home_range	11	hi	0.93090541	74	147.28239	NaN	1.861459961	547.6342	0.135126696
749685	home_range	2	lo	1.154434145	65	75.933	1.468242188	1.610576172	459.866	0.141345522
749738	home_range	0	lo	0.644325927	101	104.304	1.736420898	1.666865234	577.4885	0.174895258
759338	home_range	26	hi	1.276982815	476	906.4414	1.312158203	1.587373047	1575.3845	0.30214846
763068	home_range	0	lo	0.897676842	41	92.3754	1.150703125	2.589726563	416.3547	0.098473729
772438	home_range	26	hi	0.790228788	244	797.8253	1.145009766	1.882783203	1391.2832	0.175377666
773825	home_range	14	hi	0.83784062	283	714.2063	1.281811523	1.800229492	1323.5081	0.213825665
781862	home_range	3	lo	0.345285165	84	79.1031	1.366030273	2.328583984	481.9476	0.174292807
807309	home_range	16	hi	1.238974136	239	226.244	1.130078125	2.017060547	721.502	0.331253413
807953	home_range	5	hi	-0.221232047	266	219.0324	1.1	1.866186523	607.189	0.438084353
825011	home_range	0	lo	1.269513538	71	505.2243	1.301147461	1.586674805	797.3667	0.089043096
832825	home_range	7	hi	0.659103334	50	24.5468	1.46609375	2.624638672	314.4176	0.159024177
846031	home_range	3	lo	1.379481385	33	29.599	NaN	2.16621582	396.634	0.083200129
846196	home_range	23	hi	0.761024803	106	136.6499	2.241303711	1.593549805	625.78537	0.169387149
852228	home_range	19	hi	0.517388523	108	154.6568	1.425058594	2.474946289	530.9719	0.203400594
872620	home_range	6	hi	1.317217976	219	267.5933	1.230141602	1.853188477	855.2599	0.256062514
893284	home_range	0	lo	0.817853547	114	171.8721	0.788583984	0.657421875	760.2932	0.149942154
897805	home_range	1	lo	1.44201213	213	205.18899	1.231806641	0.972329102	851.37436	0.250183715
911816	home_range	17	hi	1.223107357	223	379.6332	1.359477539	2.251616211	907.7146	0.245671933
918427	home_range	0	lo	0.396710118	81	157.9335	1.608642578	2.117929688	671.9339	0.120547572
932702	home_range	23	hi	0.847070179	180	175.2085	1.169018555	2.664169922	600.9288	0.299536318
93501	home_range	6	hi	0.922954104	40	66.8688	1.133945313	2.00690918	399.5644	0.100109019
940788	home_range	1	lo	0.228772342	63	81.4005	0.735786133	1.772246094	454.4163	0.138639393
960990	home_range	13	hi	1.294859627	170	219.1369	0.803837891	1.74050293	647.7447	0.262449079
964366	home_range	2	lo	1.002187451	68	42.6928	1.671376953	2.062231445	345.2008	0.196986797
969516	home_range	1	lo	1.222448332	77	75.3471	1.51706543	1.790830078	539.0706	0.142838433
971160	home_range	0	lo	0.913675768	98	127.9666	1.501005859	2.135224609	576.7886	0.169906271
980016	home_range	0	lo	1.312059112	56	137.1442	1.402768555	1.802753906	658.96833	0.084981322
993083	home_range	21	hi	0.788045777	102	153.5866	0.931938477	1.557294922	553.32953	0.184338616
998376	home_range	5	hi	0.870619476	63	110.3916	1.163217773	1.589145508	605.8933	0.103978704
103583	free_range	14	hi	2.068136927	177	227.4431	1.526572266	1.453579102	732.8473	0.241523712
106093	free_range	0	lo	0.988553287	6	6.2323	NaN	1.780141602	347.4452	0.01726891
108625	free_range	0	lo	0.93646361	86	75.533	0.875595703	2.224814453	417.5369	0.20596982
11271	free_range	0	lo	1.659881247	88	69.5526	0.933764648	1.765693359	529.6418	0.166150028
128840	free_range	0	lo	1.707170766	44	55.1721	1.768056641	2.161328125	612.8869	0.071791386
161266	free_range	2	lo	1.342759876	69	171.0122	0.970288086	1.548647461	592.434	0.11646867
172845	free_range	0	lo	1.373581063	91	42.7004	1.435263672	0.897563477	437.1547	0.208164295
172947	free_range	6	hi	1.378239091	65	112.4499	1.274399414	1.974199219	604.2409	0.10757299
182394	free_range	20	hi	1.926618928	303	408.936	1.381713867	2.839160156	1136.934	0.266506235
219446	free_range	14	hi	1.191211618	184	268.5893	1.341108398	1.872792969	672.1543	0.273746668
220323	free_range	3	lo	1.036951204	101	72.2644	1.369628906	1.967055664	416.88617	0.242272369
222209	free_range	2	lo	0.540712397	52	129.37439	1.09715332	1.54859375	547.8554	0.094915556
22414	free_range	1	lo	1.63359254	83	103.9402	1.078730469	1.510888672	678.9179	0.122253368
228571	free_range	0	lo	1.293536617	284	198.541	1.586782227	1.440849609	761.8833	0.3727605
236386	free_range	0	lo	1.076244685	73	90.5675	1.195712891	1.410771484	526.2952	0.138705426
243860	free_range	1	lo	1.26794495	72	60.0516	1.713110352	1.489511719	390.1403	0.184548994
289027	free_range	5	hi	1.027154988	29	41.7228	0.830209961	2.227661133	518.0855	0.055975317
304132	free_range	11	hi	2.022117757	66	87.4435	1.191577148	1.836054688	743.1608	0.088809851
316796	free_range	23	hi	1.947970123	91	241.12421	0.799487305	2.041982422	918.37977	0.099087548
317916	free_range	7	hi	0.661225505	128	193.4583	1.459379883	1.783041992	775.623	0.165028629
327931	free_range	14	hi	1.474053637	289	238.3	1.509438477	1.937138672	1114.0079	0.259423654
334597	free_range	9	hi	1.088095296	258	648.1878	1.051982422	0.944667969	1255.7716	0.205451373
344986	free_range	3	lo	1.318562459	18	147.2056	1.23465332	1.68953125	847.2245	0.021245845
349915	free_range	11	hi	1.27701464	80	183.7464	1.529418945	1.706289063	1076.5307	0.07431279
362978	free_range	4	lo	1.452327441	91	86.1492	1.327304688	1.850771484	563.7534	0.161418095
387093	free_range	0	lo	1.661851457	6	38.0285	0.988120117	2.043378906	518.5636	0.011570423
396387	free_range	29	hi	1.451181903	330	589.5342	1.230678711	2.443793945	1150.7209	0.28677675
397367	free_range	26	hi	1.661407642	303	672.4958	1.017983398	1.834550781	1573.046	0.192619923
402102	free_range	0	lo	1.10714518	97	97.853	1.340571289	1.893310547	522.0749	0.185797095
408796	free_range	0	lo	1.349762899	75	44.7157	1.22949707	1.731962891	573.9105	0.130682397
419726	free_range	3	lo	1.405898777	83	81.2949	1.188837891	1.781484375	713.8415	0.11627231
428142	free_range	4	lo	1.22589842	80	321.5265	1.525981445	1.786264648	845.4552	0.094623583
454664	free_range	0	lo	1.096004003	32	39.143	1.149628906	1.318657227	352.6217	0.090748811
459744	free_range	26	hi	1.411201253	132	352.4595	1.010947266	1.847817383	983.1706	0.134259507
46332	free_range	1	lo	1.151050044	346	190.905	1.227993164	0.860556641	796.8861	0.43419003
482185	free_range	0	lo	0.774691956	302	190.92892	1.231914063	1.827138672	433.54596	0.696581281
514326	free_range	1	lo	0.978768708	27	36.3271	1.993535156	2.137910156	482.5179	0.055956473
519678	free_range	0	lo	1.143920542	22	70.1352	1.509116211	1.879829102	345.3821	0.063697569
528100	free_range	4	lo	1.091007518	91	145.19	1.119335937	1.62652832	644.494	0.141196039
534312	free_range	0	lo	0.33054689	17	38.0263	0.378554687	2.267299805	390.6246	0.043520045
544513	free_range	0	lo	1.080033468	263	258.2186	1.213276367	1.497836914	880.5737	0.298668925
599564	free_range	0	lo	1.135980888	155	167.2345	1.231430664	1.315004883	713.2047	0.21732891
616955	free_range	6	hi	1.72273973	75	77.1103	0.115854492	1.520288086	699.4633	0.107225068
632371	free_range	1	lo	0.940823198	34	32.7123	0.839824219	2.191782227	406.9934	0.083539438
639513	free_range	25	hi	1.564746179	277	321.8232	1.253452148	2.406572266	806.5964	0.343418344
656661	free_range	1	lo	1.353142024	64	138.914	1.086357422	1.560302734	737.913	0.086731092
661135	free_range	10	hi	1.243311654	98	127.5831	0.464331055	1.776166992	737.9286	0.132804176
68129	free_range	0	lo	1.388769098	16	2.1073	NaN	1.875317383	358.4185	0.044640553
696496	free_range	0	lo	0.279679357	10	73.9458	1.384238281	2.028823242	547.15926	0.018276214
701263	free_range	10	hi	1.501961378	49	33.0489	2.198818359	1.838041992	627.9305	0.078034114
70330	free_range	0	lo	1.324534397	74	111.2516	1.897231445	2.163959961	660.9142	0.111966122
708355	free_range	14	hi	0.868740721	109	135.362	1.011108398	2.14671875	630.139	0.172977708
714614	free_range	10	hi	1.157860521	30	16.863	NaN	1.587104492	454.739	0.065971909
740740	free_range	16	hi	1.648884524	182	340.618	1.576040039	1.484731445	1120.7506	0.162391169
764193	free_range	1	lo	1.221083807	5	7.638	NaN	1.180834961	429.934	0.011629692
764704	free_range	16	hi	1.574957698	44	26.9952	NaN	1.710478516	470.1088	0.093595355
769793	free_range	4	lo	0.967329314	92	172.6855	1.526411133	1.596665039	597.9536	0.153858092
771544	free_range	11	hi	1.28226884	79	76.4417	1.82762207	2.049287109	555.0108	0.142339572
776696	free_range	14	hi	1.279495756	87	161.805	0.999882812	1.998100586	908.044	0.095810335
776917	free_range	0	lo	0.541058677	82	118.245	1.345458984	2.103266602	671.3783	0.122136804
777691	free_range	14	hi	1.83923249	73	118.5194	0.699262695	1.461259766	598.986	0.121872631
785805	free_range	26	hi	1.683732641	210	1210.1032	0.914321289	1.999980469	1950.1852	0.107682081
787614	free_range	5	hi	1.232805964	147	354.1422	1.659990234	1.814355469	871.4894	0.16867675
792292	free_range	1	lo	0.874494307	44	22.7766	1.928330078	3.114052734	413.0399	0.106527239
793163	free_range	1	lo	1.076099566	95	78.1347	0.333974609	1.905019531	455.9043	0.208377065
795971	free_range	0	lo	1.324818376	98	217.0636	1.703925781	2.106274414	807.2991	0.121392431
800646	free_range	6	hi	1.720410601	140	325.5288	0.915234375	2.752524414	955.503	0.146519686
811629	free_range	12	hi	1.430395309	50	131.051	1.091835938	1.887241211	599.977	0.083336528
813533	free_range	10	hi	1.205864656	39	169.7991	1.205380859	1.904213867	555.1809	0.070247373
815479	free_range	7	hi	1.569155402	83	69.605	1.70043457	2.219067383	736.5	0.11269518
815843	free_range	0	lo	1.381428977	20	17.4503	NaN	1.286484375	316.6672	0.063157788
821186	free_range	23	hi	1.109148392	358	582.0162	0.874897461	1.918286133	1241.922	0.28826287
823018	free_range	10	hi	1.272205554	162	319.174	1.703173828	1.853457031	843.052	0.192158965
843670	free_range	1	lo	1.247651692	53	93.26838	1.608266602	1.943261719	437.72243	0.121081298
844465	free_range	0	lo	1.045069467	71	61.0202	1.381499023	1.462011719	444.3532	0.159782803
847463	free_range	8	hi	1.183323412	371	614.91514	1.351098633	0.882792969	468.1353	0.792505927
857071	free_range	2	lo	1.343462008	132	132.8082	1.324350586	0.426196289	460.4781	0.286658584
86975	free_range	13	hi	1.314403174	47	80.2266	1.436015625	1.535004883	502.1695	0.093593896
883698	free_range	14	hi	1.952549723	160	217.412	0.778378906	1.970546875	999.73267	0.160042784
889171	free_range	11	hi	1.426447638	149	250.0095	1.506699219	1.586728516	1035.8472	0.143843609
890212	free_range	8	hi	0.995831222	78	124.5653	0.905458984	1.897929688	519.5948	0.150116976
891588	free_range	6	hi	1.001032219	77	42.4853	1.185561523	1.460776367	519.0447	0.148349458
897206	free_range	19	hi	1.550550123	316	853.13058	1.167890625	2.020283203	1675.53107	0.18859692
898416	free_range	7	hi	1.133355622	64	76.73603	0.291865234	2.080600586	539.61497	0.118603085
906923	free_range	0	lo	0.973198187	29	29.4827	1.539785156	2.15987793	498.143	0.058216215
919670	free_range	22	hi	0.973103638	184	409.3085	1.187817383	2.101870117	975.1518	0.188688571
92268	free_range	23	hi	1.775130973	185	244.995	1.05590332	1.69871582	906.3351	0.204118764
924640	free_range	0	lo	0.955425307	93	75.4507	0.534423828	1.935258789	440.1744	0.211279893
926089	free_range	0	lo	1.015838983	95	76.6595	0.904169922	1.55949707	555.5815	0.170992015
929298	free_range	0	lo	1.486010301	449	471.318	1.705644531	1.773911133	1332.0239	0.337081039
940451	free_range	0	lo	0.457447827	76	351.9473	1.175678711	1.345888672	475.002	0.159999326
951988	free_range	10	hi	1.676068549	54	37.9191	0.825751953	1.250283203	666.8313	0.080980002
954274	free_range	1	lo	1.111647404	23	3.987	NaN	2.211279297	384.568	0.059807368
960293	free_range	8	hi	1.873120795	166	253.6112	1.24722168	1.158598633	1055.7547	0.157233494
971018	free_range	13	hi	1.152621109	82	214.24	0.660107422	1.862963867	554.024	0.148008029
978167	free_range	1	lo	0.905986715	39	84.3347	0.309106445	1.382841797	405.1516	0.096260264
979922	free_range	18	hi	1.164094422	108	238.1848	1.1928125	1.454707031	714.0191	0.151256458
983311	free_range	16	hi	1.548052653	139	286.9118	1.113051758	1.934775391	910.2835	0.152699681
989093	free_range	3	lo	1.594429767	22	16.2176	1.481884766	1.804365234	482.6114	0.04558533
992235	free_range	0	lo	1.591087149	138	85.8795	1.661655273	1.282026367	631.631	0.218481993
